# Supplementary material for: Distinguishing individual photobodies using Oligopaints reveals thermo-sensitive and -insensitive phytochrome B condensation at distinct subnuclear locations
Source: Nat Commun. 2024 Apr 29;15:3620. doi: 10.1038/s41467-024-47789-1 (PMC11058242; doi:10.1038/s41467-024-47789-1)
Supplement: Supplementary file 4 — Source Data [file 41467_2024_47789_MOESM4_ESM.xlsx]

## Sheet: Fig.1
Source Data Figure 1
Fig. 1b	Raw data of the relative position (µm) and fluorescence (a.u.) of a PB and the nearest CC within a ROI in Fig. 1a.
	Distance (µm)	0	0.0417107	0.0834215	0.125132	0.166843	0.208554	0.250264	0.291975	0.333686	0.375397	0.417107	0.458818	0.500529	0.54224	0.58395	0.625661	0.667372	0.709083	0.750793	0.792504	0.834215	0.875926	0.917636	0.959347	1.00106	1.04277	1.08448	1.12619	1.1679	1.20961	1.25132	1.29303	1.33474	1.37645	1.41817	1.45988	1.50159	1.5433	1.58501	1.62672	1.66843	1.71014	1.75185	1.79356	1.83527	1.87698	1.91869	1.96041
	CEN178 fluorescence (a.u.)	5.08	5.28	5.04	4.4	4.28	4.28	4.92	4.4	5.28	5.04	5.32	4.36	5.92	5.92	5.84	5.6	5.6	6.44	6.96	7.28	7.44	7.44	7.92	7.04	7.76	9.4	9.68	11.12	10.8	11.8	13.16	15.84	16.84	16.76	18.92	24.4	30.36	33.36	39.92	61.6	67.28	80.36	88.76	94.24	101.16	95.32	95.32	88.32
	PHYB-CFP fluorescence (a.u.)	49.08	48.44	46.64	53.32	47.76	47.76	51.96	55.36	69.36	73.28	86.28	96.68	102.6	102.6	105.48	115.28	119.68	116.52	122.08	114.04	112.64	112.64	97.44	95.4	93	79.96	73.88	66.36	61.8	56.44	58.72	55.12	49.8	51.52	51.8	53.8	52.8	48.32	48.4	48.6	54.6	51.2	54.08	54.8	50.96	52.36	52.36	56.88
Fig. 1c	Raw data of the PB-CC distance (µm)
		PBs overlapping or touching a CC (µm)					PBs separated from CCs (µm)
	Nucleus ID	1	2	3	4	5	1	2	3	4
	10498	-0.05	-0.65				0.5
	10500	0	0.05
	10502	-0.2	0				0.2
	10503	-0.05	0.2				0.5
	10504	-0.45	-0.25	0.15			0.75
	10505	0.15					0.5	0.65	1.2
	10565	-0.15					0.3	0.7
	10566	-0.15	0.1				0.3	0.6
	10567	-0.1	0.2	0			0.9
	10568	-0.3	-0.05				0.35	0.25	1.1
	10569	-0.05	0.15				1.3	0.4	0.6	1.65
	10570	-0.3	0				0.4	1
	10571	-0.2	0.2				0.3
	10572	0.15	0.2				0.75	0.95
	10574	0.1					0.65	0.6	0.95
	10576	-0.2	-0.1				0.25	0.6
	10577	-0.2					0.45	0.45
	10581	0.1	0.25	0.15			0.85
	10583	-0.1	-0.1	0.05
	10584	-0.25	0.05	0.1			1.2
	3939	-0.25	0.1	0.15			0.5	0.95
	4087						0.45	0.3	0.35
	4526	-0.15	-0.25	-0.15	0.2	0.15
	4639	0.05					0.5	0.25	0.4
	4640	-0.2	-0.1	-0.05	0.15		0.25	0.4	0.6	1.5
	4641	-0.2	0.05	0.1	0.2		0.85	0.6	0.85
	4644	-0.2					0.65	0.55
	4646	-0.25	-0.2	0.1	0.1		0.25	0.75
	4889	0.05	0.1				0.45	0.35	0.3
	4896	0.05	0.1				0.25	0.2	1.7	1.15
Fig. 1e-g	Raw data of the number of PBs, CC-PBs, and nC-PBs.
	Repeat 1	PB			CC-PB			nC-PB				Repeat 2	PB			CC-PB			nC-PB				Repeat 3	PB			CC-PB			nC-PB				Repeat 4	PB			CC-PB			nC-PB				Repeat 5	PB			CC-PB
	Nucleus ID	Total	Nuo	nonNuo	Total	Nuo	nonNuo	Total	Nuo	nonNuo		Nucleus ID	Total	Nuo	nonNuo	Total	Nuo	nonNuo	Total	Nuo	nonNuo		Nucleus ID	Total	Nuo	nonNuo	Total	Nuo	nonNuo	Total	Nuo	nonNuo		Nucleus ID	Total	Nuo	nonNuo	Total	Nuo	nonNuo	Total	Nuo	nonNuo		Nucleus ID	Total	Nuo	nonNuo	Total
	3939	5	5	0	3	3	0	2	2	0		9162	3	2	1	2	1	1	1	1	0		10228	4	3	1	2	1	1	2	2	0		8101	4	2	2	2	2	0	2	0	2		8753	5	3	2	2
	4087	3	2	1	0	0	0	3	2	1		9956	3	2	1	2	1	1	1	1	0		10243	4	2	2	0	0	0	4	2	2		8102	3	2	1	2	2	0	1	0	1		8759	3	2	1	1
	4107	3	2	1	2	2	0	1	0	1		9957	6	3	3	3	3	0	3	0	3		10244	4	2	2	2	1	1	2	1	1		8106	3	1	2	1	0	1	2	1	1		8760	4	2	2	3
	4526	5	3	2	5	3	2	0	0	0		9958	8	3	5	4	1	3	4	2	2		10253	5	3	2	3	2	1	2	1	1		8107	6	2	4	3	1	2	3	1	2		8761	3	3	0	1
	4639	4	3	1	1	1	0	3	2	1		9959	3	2	1	2	1	1	1	1	0		10256	3	2	1	2	1	1	1	1	0		8109	5	2	3	4	2	2	1	0	1		8762	4	1	3	2
	4640	8	3	5	4	2	2	4	1	3		9960	3	1	2	3	1	2	0	0	0		10257	3	1	2	2	0	2	1	1	0		8112	4	3	1	2	2	0	2	1	1		8763	4	2	2	2
	4641	7	4	3	4	1	3	3	3	0		9961	3	1	2	2	1	1	1	0	1		10258	3	1	2	2	1	1	1	0	1		8114	3	2	1	1	1	0	2	1	1		8764	4	3	1	0
	4644	3	2	1	1	1	0	2	1	1		9962	7	3	4	3	2	1	4	1	3		10259	4	2	2	1	0	1	3	2	1		8115	4	3	1	1	0	1	3	3	0		8765	4	4	0	1
	4646	6	5	1	4	4	0	2	1	1		9963	3	2	1	1	1	0	2	1	1		10261	4	2	2	3	2	1	1	0	1		8116	8	3	5	2	1	1	6	2	4		8766	2	2	0	1
	4889	5	2	3	2	1	1	3	1	2		9968	6	2	4	3	1	2	3	1	2		10262	5	3	2	3	2	1	2	1	1		8117	6	3	3	2	1	1	4	2	2		8768	3	2	1	2
	4896	6	2	4	2	0	2	4	2	2		9969	4	2	2	2	1	1	2	1	1		10263	3	2	1	0	0	0	3	2	1		8118	6	3	3	3	1	2	3	2	1		8769	4	2	2	1
	4980	3	2	1	2	1	1	1	1	0		9971	3	2	1	3	2	1	0	0	0		10264	4	3	1	1	1	0	3	2	1		8119	6	3	3	3	1	2	3	2	1		8770	5	1	4	1
	4982	5	3	2	1	0	1	4	3	1		9972	6	2	4	1	0	1	5	2	3		10265	3	2	1	2	1	1	1	1	0		8120	4	3	1	3	2	1	1	1	0		8771	6	3	3	3
	4983	4	2	2	3	1	2	1	1	0		9973	2	1	1	1	0	1	1	1	0		10266	6	4	2	2	2	0	4	2	2		8121	7	3	4	2	1	1	5	2	3		8772	3	2	1	3
	5413	4	2	2	2	1	1	2	1	1		9974	2	1	1	2	1	1	0	0	0		10267	3	2	1	3	2	1	0	0	0		8126	4	2	2	2	0	2	2	2	0		8773	4	3	1	2
	5414	6	3	3	3	2	1	3	1	2		9977	4	2	2	1	1	0	3	1	2		10268	4	2	2	3	2	1	1	0	1		8127	5	2	3	2	1	1	3	1	2		8774	3	2	1	3
	5416	2	2	0	0	0	0	2	2	0		9978	2	2	0	2	2	0	0	0	0		10270	5	2	3	2	0	2	3	2	1		8128	6	4	2	1	1	0	5	3	2		8775	2	2	0	0
	5417	5	2	3	2	1	1	3	1	2		9979	3	2	1	3	2	1	0	0	0		10271	4	2	2	2	1	1	2	1	1		5626	5	3	2	1	1	0	4	2	2		8776	3	1	2	2
	5418	5	2	3	4	2	2	1	0	1		9980	2	1	1	1	0	1	1	1	0		10272	4	2	2	2	2	0	2	0	2		5636	5	3	2	2	1	1	3	2	1		8778	5	2	3	3
	5422	6	3	3	1	1	0	5	2	3		9981	5	3	2	4	3	1	1	0	1		10273	6	3	3	3	2	1	3	1	2		8681	2	2	0	1	1	0	1	1	0		8779	4	3	1	2
	5423	5	3	2	3	2	1	2	1	1		9982	4	2	2	2	1	1	2	1	1		10274	4	2	2	2	1	1	2	1	1		8684	2	2	0	2	2	0	0	0	0		8780	3	2	1	3
	5452	5	2	3	5	2	3	0	0	0		9983	4	2	2	1	1	0	3	1	2		10275	3	2	1	2	1	1	1	1	0		8685	2	2	0	2	2	0	0	0	0		8781	3	3	0	1
	5462	4	1	3	3	0	3	1	1	0		9984	7	3	4	3	1	2	4	2	2		10276	3	1	2	1	0	1	2	1	1		8686	3	2	1	2	1	1	1	1	0		8783	4	3	1	3
	5464	5	3	2	3	1	2	2	2	0		9985	5	4	1	2	2	0	3	2	1		10277	7	4	3	3	2	1	4	2	2		8687	2	1	1	1	0	1	1	1	0		8784	3	2	1	2
	5465	7	4	3	3	1	2	4	3	1		9986	3	2	1	3	2	1	0	0	0		10278	3	2	1	1	1	0	2	1	1		8688	4	3	1	2	1	1	2	2	0		8785	4	1	3	2
	8122	8	4	4	4	2	2	4	2	2		9987	3	1	2	2	1	1	1	0	1		10279	3	2	1	2	1	1	1	1	0		8691	6	5	1	3	2	1	3	3	0		8786	4	3	1	1
	8125	6	4	2	1	0	1	5	4	1		9990	4	2	2	3	1	2	1	1	0		10280	3	1	2	2	0	2	1	1	0		8693	4	3	1	1	0	1	3	3	0		8787	5	2	3	2
	Total	135	75	60	68	35	33	67	40	27		9991	4	3	1	2	2	0	2	1	1		10281	5	2	3	1	0	1	4	2	2		8694	4	1	3	2	1	1	2	0	2		8788	4	2	2	1
	Avg	5	2.77778	2.22222	2.51852	1.2963	1.22222	2.48148	1.48148	1		9992	3	1	2	1	1	0	2	0	2		10282	4	1	3	4	1	3	0	0	0		Total	123	70	53	55	31	24	68	39	29		8789	4	2	2	4
												9993	5	4	1	1	1	0	4	3	1		10301	3	2	1	2	2	0	1	0	1		Avg	4.39286	2.5	1.89286	1.96429	1.10714	0.857143	2.42857	1.39286	1.03571		8790	3	2	1	2
												9995	4	2	2	2	2	0	2	0	2		10303	3	3	0	0	0	0	3	3	0													8791	3	2	1	2
												9996	3	1	2	3	1	2	0	0	0		10269	5	3	2	5	3	2	0	0	0													8833	4	2	2	2
												9997	5	2	3	2	1	1	3	1	2		Total	127	70	57	65	35	30	62	35	27													8844	4	3	1	1
												Total	132	68	64	72	42	30	60	26	34		Avg	3.96875	2.1875	1.78125	2.03125	1.09375	0.9375	1.9375	1.09375	0.84375													8847	3	2	1	2
												Avg	4	2.06061	1.93939	2.18182	1.27273	0.909091	1.81818	0.787879	1.0303																								8858	3	2	1	2
																																													8859	4	1	3	2
																																													8862	6	3	3	2
																																													8863	5	2	3	1
																																													8864	3	1	2	2
																																													8865	5	3	2	3
																																													Total	152	88	64	75
																																													Avg	3.8	2.2	1.6	1.875
	The data is calculated from each repeat shown in Fig.1e-g raw data.
Fig. 1e		Number of CC-PBs
Percentage of nuclei	Repeats	N=0	N=1	N=2	N=3	N=4	N=5
containing zero to five	1	7.40741	18.5185	22.2222	25.9259	18.5185	7.40741
CC-PBs	2	0	24.2424	39.3939	30.303	6.06061	0
	3	9.375	15.625	46.875	21.875	3.125	3.125
	4	0	28.5714	50	17.8571	3.57143	0
	5	5	27.5	45	20	2.5	0
	6	5.71429	11.4286	37.1429	37.1429	8.57143	0
	7	2.94118	23.5294	38.2353	26.4706	8.82353	0
	8	14.2857	21.4286	32.1429	21.4286	3.57143	7.14286
	9	9.67742	25.8065	35.4839	25.8065	3.22581	0
	10	2.5641	25.641	51.2821	20.5128	0	0
	11	8.33333	33.3333	37.5	16.6667	4.16667	0
	12	13.8889	33.3333	38.8889	11.1111	2.77778	0
	13	3.0303	36.3636	24.2424	30.303	6.06061	0
	14	14.2857	34.2857	37.1429	11.4286	0	2.85714
	15	6.66667	36.6667	33.3333	10	6.66667	6.66667
	16	2.77778	33.3333	38.8889	19.4444	5.55556	0
	Avg	6.62174	26.8505	37.9859	21.6423	5.19969	1.69994
	s.e.	1.18951	1.88708	1.99384	1.87976	1.0944	0.713053
	The data is calculated from each repeat shown in Fig.1e-g raw data.
Fig. 1f	Repeats	CC-PBs	nC-PBs
Proportions of	1	50.3704	49.6296
CC-PBs and nC-PBs	2	54.5455	45.4545
	3	51.1811	48.8189
	4	44.7154	55.2846
	5	49.3421	50.6579
	6	44.5055	55.4945
	7	51.773	48.227
	8	48.6957	51.3043
	9	50.4348	49.5652
	10	47.7419	52.2581
	11	43.75	56.25
	12	38.6207	61.3793
	13	48.1752	51.8248
	14	41.0448	58.9552
	15	41.7266	58.2734
	16	50	50
	Avg	47.2889	52.7111
	s.e.	1.10642	1.10642
	The data is calculated from each repeat shown in Fig.1e-g raw data.
Fig. 1g		All PB			CC-PB			nC-PB
Number of PBs per nucleus	Repeats	Total	Nuo	nonNuo	Total	Nuo	nonNuo	Total	Nuo	nonNuo
	1	5	2.77778	2.22222	2.51852	1.2963	1.22222	2.48148	1.48148	1
	2	4	2.06061	1.93939	2.18182	1.27273	0.909091	1.81818	0.787879	1.0303
	3	3.96875	2.1875	1.78125	2.03125	1.09375	0.9375	1.9375	1.09375	0.84375
	4	4.39286	2.5	1.89286	1.96429	1.10714	0.857143	2.42857	1.39286	1.03571
	5	3.8	2.2	1.6	1.875	1.15	0.725	1.925	1.05	0.875
	6	5.2	2.22857	2.97143	2.31429	1.17143	1.14286	2.88571	1.05714	1.82857
	7	4.14706	2.32353	1.82353	2.14706	1.35294	0.794118	2	0.970588	1.02941
	8	4.10714	2.28571	1.82143	2	1.03571	0.964286	2.10714	1.25	0.857143
	9	3.70968	1.96774	1.74194	1.87097	1.03226	0.83871	1.83871	0.935484	0.903226
	10	3.97436	2.12821	1.84615	1.89744	0.974359	0.923077	2.07692	1.15385	0.923077
	11	4	2.20833	1.79167	1.75	0.958333	0.791667	2.25	1.25	1
	12	4.02778	2.11111	1.91667	1.55556	0.861111	0.694444	2.47222	1.25	1.22222
	13	4.15152	2.15152	2	2	0.969697	1.0303	2.15152	1.18182	0.969697
	14	3.82857	2	1.82857	1.57143	0.771429	0.8	2.25714	1.22857	1.02857
	15	4.63333	2.3	2.33333	1.93333	0.966667	0.966667	2.7	1.33333	1.36667
	16	3.83333	2.16667	1.66667	1.91667	1.19444	0.722222	1.91667	0.972222	0.944444
	Avg	4.1734	2.22483	1.94857	1.97048	1.07552	0.894957	2.20292	1.14931	1.05361
	s.e.	0.107127	0.0490537	0.0823861	0.0615262	0.0399859	0.0372492	0.0790216	0.0457526	0.0615081
[truncated: 115 more columns]

## Sheet: Fig.3
Source Data Figure 3
Fig. 3b-d	Raw data of the number of individual CC-PBs and CC per nucleus.
	CC1-PB and CC1
	Repeat 1	CC1-PB			CC1				Repeat 2	CC1-PB			CC1				Repeat 3	CC1-PB			CC1				Repeat 4	CC1-PB			CC1
	Nucleus ID	Total	Nuo	nonNuo	Total	Nuo	nonNuo		Nucleus ID	Total	Nuo	nonNuo	Total	Nuo	nonNuo		Nucleus ID	Total	Nuo	nonNuo	Total	Nuo	nonNuo		Nucleus ID	Total	Nuo	nonNuo	Total	Nuo	nonNuo
	5422	1	1	0	2	1	1		4896	0	0	0	2	0	2		9959	1	0	1	2	0	2		9974	0	0	0	2	1	1
	5452	1	0	1	2	0	2		5417	0	0	0	2	1	1		9992	0	0	0	2	0	2		9987	1	1	0	2	1	1
	5464	1	0	1	2	0	2		8122	0	0	0	2	0	2		9986	1	0	1	2	0	2		9996	1	0	1	2	0	2
	5416	0	0	0	2	0	2		4087	0	0	0	2	0	2		9972	1	0	1	2	0	2		9956	1	0	1	2	0	2
	4639	0	0	0	2	0	2		4646	1	1	0	2	1	1		9162	0	0	0	2	0	2		9981	1	0	1	2	0	2
	4644	0	0	0	2	0	2		4980	0	0	0	2	0	2		9995	0	0	0	2	0	2		9991	0	0	0	2	0	2
	5413	1	0	1	2	0	2		5414	0	0	0	2	0	2		9962	1	0	1	2	0	2		9977	0	0	0	2	0	2
	8125	1	0	1	2	0	2		4889	0	0	0	2	0	2		9958	1	0	1	1	0	1		9983	0	0	0	2	1	1
	4107	0	0	0	2	0	2		3939	0	0	0	2	0	2		9982	0	0	0	2	0	2		9978	1	1	0	1	1	0
	4640	0	0	0	2	0	2		4983	2	0	2	2	0	2		9985	0	0	0	2	1	1		9993	0	0	0	2	1	1
	4982	0	0	0	2	1	1		4526	0	0	0	2	0	2		9963	1	1	0	2	1	1		9979	1	0	1	2	0	2
	5423	1	0	1	2	0	2		5418	1	0	1	2	0	2		9990	0	0	0	2	1	1		9980	0	0	0	2	0	2
	4641	1	0	1	2	0	2		5465	1	0	1	2	0	2		9971	1	1	0	2	1	1		9997	1	1	0	2	0	2
	Total	7	1	6	26	2	24		5462	1	0	1	2	0	2		9984	1	0	1	2	0	2		9969	0	0	0	2	0	2
	Avg	0.538462	0.0769231	0.461538	2	0.153846	1.84615		Total	6	1	5	28	2	26		9973	0	0	0	2	0	2		9960	1	0	1	2	0	2
									Avg	0.428571	0.0714286	0.357143	2	0.142857	1.85714		9961	0	0	0	2	0	2		9957	0	0	0	2	0	2
																	9968	1	0	1	2	0	2		Total	8	3	5	31	5	26
																	Total	9	2	7	33	4	29		Avg	0.5	0.1875	0.3125	1.9375	0.3125	1.625
																	Avg	0.529412	0.117647	0.411765	1.94118	0.235294	1.70588
	CC2-PB and CC2
	Repeat 1	CC2-PB			CC2				Repeat 2	CC2-PB			CC2				Repeat 3	CC2-PB			CC2				Repeat 4	CC2-PB			CC2				Repeat 5	CC2-PB			CC2				Repeat 6	CC2-PB			CC2				Repeat 7
	Nucleus ID	Total	Nuo	nonNuo	Total	Nuo	nonNuo		Nucleus ID	Total	Nuo	nonNuo	Total	Nuo	nonNuo		Nucleus ID	Total	Nuo	nonNuo	Total	Nuo	nonNuo		Nucleus ID	Total	Nuo	nonNuo	Total	Nuo	nonNuo		Nucleus ID	Total	Nuo	nonNuo	Total	Nuo	nonNuo		Nucleus ID	Total	Nuo	nonNuo	Total	Nuo	nonNuo		Nucleus ID
	8121	2	1	1	2	1	1		8127	2	1	1	2	1	1		8760	1	1	0	2	1	1		8773	0	0	0	2	1	1		10674	1	1	0	2	1	1		10673	1	0	1	2	1	1		10054
	8688	1	1	0	2	1	1		8115	1	0	1	2	0	2		8780	2	2	0	1	1	0		8776	0	0	0	2	1	1		10663	0	0	0	2	2	0		10666	0	0	0	2	1	1		10081
	8694	1	0	1	2	0	2		8693	0	0	0	2	2	0		8865	1	0	1	2	0	2		8785	1	1	0	2	1	1		10721	0	0	0	2	0	2		10715	0	0	0	2	1	1		10039
	8126	1	0	1	2	0	2		8685	0	0	0	2	0	2		8786	0	0	0	2	1	1		8768	2	2	0	2	1	1		10660	2	1	1	2	1	1		10696	1	0	1	2	0	2		10034
	8686	0	0	0	2	0	2		8101	1	1	0	2	1	1		8787	1	0	1	2	0	2		8759	1	1	0	2	1	1		10724	0	0	0	2	1	1		10720	1	1	0	2	1	1		10049
	8691	1	1	0	2	2	0		8120	0	0	0	2	0	2		8775	0	0	0	2	1	1		8769	1	0	1	2	0	2		10676	2	2	0	2	2	0		10659	0	0	0	1	0	1		10072
	8128	0	0	0	2	1	1		8119	2	1	1	2	1	1		8779	1	0	1	2	0	2		8790	0	0	0	2	1	1		10657	0	0	0	2	0	2		10670	1	1	0	2	1	1		10035
	8102	2	1	1	2	1	1		8117	0	0	0	2	2	0		8774	1	0	1	1	0	1		8771	1	1	0	2	1	1		10672	1	1	0	2	1	1		10661	2	2	0	2	1	1		10079
	8107	1	0	1	2	2	0		8112	0	0	0	2	0	2		8784	0	0	0	2	0	2		8789	2	1	1	2	1	1		10664	0	0	0	1	0	1		10716	1	1	0	2	1	1		9663
	8109	2	2	0	2	2	0		8114	0	0	0	2	0	2		8864	0	0	0	1	1	0		8788	1	1	0	2	1	1		10725	2	0	2	2	0	2		10668	0	0	0	1	1	0		10056
	8116	1	1	0	2	2	0		8681	0	0	0	2	0	2		8762	1	1	0	2	1	1		8761	0	0	0	2	1	1		10658	0	0	0	2	1	1		10656	1	0	1	2	0	2		10075
	5626	0	0	0	2	2	0		8687	1	0	1	2	1	1		8781	1	1	0	2	2	0		8783	1	0	1	2	0	2		10669	1	1	0	2	1	1		10662	3	1	2	2	1	1		9671
	8106	0	0	0	1	1	0		8684	2	2	0	2	2	0		8753	1	1	0	1	1	0		8844	0	0	0	2	0	2		10723	0	0	0	2	0	2		10671	1	0	1	2	0	2		10082
	5636	0	0	0	2	0	2		8118	2	1	1	2	1	1		8833	0	0	0	2	0	2		8772	1	0	1	1	0	1		10718	0	0	0	1	1	0		10678	0	0	0	2	1	1		10050
	Total	12	7	5	27	15	12		Total	11	6	5	28	11	17		8764	0	0	0	2	0	2		8778	1	1	0	2	1	1		10722	1	1	0	2	1	1		10717	0	0	0	2	1	1		10395
	Avg	0.857143	0.5	0.357143	1.92857	1.07143	0.857143		Avg	0.785714	0.428571	0.357143	2	0.785714	1.21429		8770	0	0	0	2	1	1		8858	1	1	0	1	1	0		10665	0	0	0	2	0	2		10679	1	1	0	2	1	1		9670
																	8859	0	0	0	2	1	1		8863	0	0	0	2	1	1		10719	1	0	1	2	0	2		10675	1	0	1	2	0	2		10052
																	8765	1	1	0	2	1	1		8847	0	0	0	2	0	2		Total	11	7	4	32	12	20		10667	1	0	1	2	0	2		Total
																	8763	1	1	0	2	2	0		8766	0	0	0	2	0	2		Avg	0.647059	0.411765	0.235294	1.88235	0.705882	1.17647		Total	15	7	8	34	12	22		Avg
																	8862	1	1	0	2	1	1		8791	1	1	0	2	2	0										Avg	0.833333	0.388889	0.444444	1.88889	0.666667	1.22222
																	Total	13	9	4	36	15	21		Total	14	10	4	38	15	23
																	Avg	0.65	0.45	0.2	1.8	0.75	1.05		Avg	0.7	0.5	0.2	1.9	0.75	1.15
	CC3-PB and CC3
	Repeat 1	CC3-PB			CC3				Repeat 2	CC3-PB			CC3				Repeat 3	CC3-PB			CC3				Repeat 4	CC3-PB			CC3				Repeat 5	CC3-PB			CC3				Repeat 6	CC3-PB			CC3				Repeat 7
	Nucleus ID	Total	Nuo	nonNuo	Total	Nuo	nonNuo		Nucleus ID	Total	Nuo	nonNuo	Total	Nuo	nonNuo		Nucleus ID	Total	Nuo	nonNuo	Total	Nuo	nonNuo		Nucleus ID	Total	Nuo	nonNuo	Total	Nuo	nonNuo		Nucleus ID	Total	Nuo	nonNuo	Total	Nuo	nonNuo		Nucleus ID	Total	Nuo	nonNuo	Total	Nuo	nonNuo		Nucleus ID
	6769	0	0	0	2	0	2		6761	0	0	0	2	0	2		10074	1	1	0	2	2	0		9161	1	0	1	2	0	2		10243	0	0	0	2	0	2		10275	1	0	1	2	0	2		7478
	6974	1	0	1	2	0	2		7931	0	0	0	1	0	1		10090	0	0	0	2	2	0		10048	0	0	0	2	0	2		10301	0	0	0	2	0	2		10244	0	0	0	2	1	1		4981
	7938	0	0	0	2	0	2		6780	1	1	0	1	1	0		10078	0	0	0	2	0	2		10086	1	0	1	2	0	2		10273	0	0	0	2	0	2		10268	1	1	0	2	2	0		15487
	8042	0	0	0	2	0	2		6759	0	0	0	2	0	2		9160	0	0	0	2	0	2		10091	0	0	0	2	1	1		10272	0	0	0	2	1	1		10259	0	0	0	2	1	1		15486
	8044	0	0	0	2	0	2		8039	0	0	0	2	0	2		10049	1	1	0	2	1	1		10077	0	0	0	2	1	1		10257	1	0	1	2	0	2		10281	0	0	0	2	0	2		7498
	6877	0	0	0	2	1	1		6830	1	0	1	2	0	2		10071	0	0	0	2	0	2		10081	0	0	0	2	1	1		10282	1	0	1	2	0	2		10253	0	0	0	2	0	2		15472
	6766	2	2	0	2	1	1		6831	0	0	0	2	0	2		10067	0	0	0	2	0	2		10076	1	1	0	2	0	2		10256	0	0	0	2	2	0		10270	1	0	1	2	0	2		15468
	7935	1	1	0	2	1	1		8037	1	0	1	2	0	2		10079	0	0	0	2	0	2		10068	1	0	1	1	0	1		10271	0	0	0	2	0	2		10262	1	0	1	2	0	2		15491
	6828	1	0	1	2	0	2		7934	2	1	1	2	1	1		10083	1	0	1	2	0	2		10087	0	0	0	2	0	2		10228	1	1	0	2	1	1		10303	0	0	0	2	0	2		7479
	8043	0	0	0	2	0	2		8038	0	0	0	2	1	1		10093	0	0	0	2	0	2		10085	0	0	0	1	0	1		10261	0	0	0	2	0	2		10269	1	1	0	2	1	1		7513
	8036	2	2	0	2	1	1		6882	0	0	0	2	0	2		10075	1	0	1	2	0	2		10072	1	1	0	2	1	1		10267	2	1	1	2	1	1		10279	1	0	1	1	0	1		15469
	6758	1	1	0	2	1	1		8035	1	1	0	2	1	1		9158	1	0	1	1	1	0		10082	1	0	1	2	1	1		10263	0	0	0	2	1	1		10278	0	0	0	2	1	1		4983
	6826	1	0	1	2	0	2		6883	2	1	1	2	1	1		10094	0	0	0	2	0	2		10080	1	1	0	2	0	2		10280	1	0	1	2	0	2		10264	0	0	0	2	0	2		7490
	7937	0	0	0	2	1	1		6777	0	0	0	2	0	2		10047	2	1	1	2	1	1		10053	0	0	0	2	0	2		10258	0	0	0	2	1	1		10265	0	0	0	2	1	1		8769
	Total	9	6	3	28	6	22		Total	8	4	4	26	5	21		10089	0	0	0	2	0	2		10054	0	0	0	2	0	2		10276	0	0	0	2	0	2		10266	0	0	0	2	1	1		15484
	Avg	0.642857	0.428571	0.214286	2	0.428571	1.57143		Avg	0.571429	0.285714	0.285714	1.85714	0.357143	1.5		Total	7	3	4	29	7	22		9159	0	0	0	2	0	2		10277	2	1	1	2	1	1		10274	0	0	0	2	0	2		7493
																	Avg	0.466667	0.2	0.266667	1.93333	0.466667	1.46667		Total	7	3	4	30	5	25		Total	8	3	5	32	8	24		Total	6	2	4	31	8	23		15474
																									Avg	0.4375	0.1875	0.25	1.875	0.3125	1.5625		Avg	0.5	0.1875	0.3125	2	0.5	1.5		Avg	0.375	0.125	0.25	1.9375	0.5	1.4375		4974
																																																	15490
																																																	Total
																																																	Avg
	CC4-PB and CC4
	Repeat 1	CC4-PB			CC4				Repeat 2	CC4-PB			CC4				Repeat 3	CC4-PB			CC4				Repeat 4	CC4-PB			CC4				Repeat 5	CC4-PB			CC4				Repeat 6	CC4-PB			CC4				Repeat 7
	Nucleus ID	Total	Nuo	nonNuo	Total	Nuo	nonNuo		Nucleus ID	Total	Nuo	nonNuo	Total	Nuo	nonNuo		Nucleus ID	Total	Nuo	nonNuo	Total	Nuo	nonNuo		Nucleus ID	Total	Nuo	nonNuo	Total	Nuo	nonNuo		Nucleus ID	Total	Nuo	nonNuo	Total	Nuo	nonNuo		Nucleus ID	Total	Nuo	nonNuo	Total	Nuo	nonNuo		Nucleus ID
	7702	1	1	0	2	2	0		7897	1	1	0	2	1	1		11952	1	1	0	2	2	0		11957	1	1	0	2	2	0		12486	0	0	0	2	2	0		12504	0	0	0	2	1	1		8868
	7665	2	1	1	2	1	1		7661	1	1	0	1	1	0		11953	1	1	0	2	2	0		11962	0	0	0	2	1	1		12519	1	1	0	2	1	1		12501	1	1	0	2	0	2		8884
	7891	2	2	0	2	2	0		7710	0	0	0	2	0	2		11951	0	0	0	1	1	0		11781	2	1	1	2	1	1		12493	1	1	0	1	1	0		12509	1	1	0	2	2	0		9087
	7660	0	0	0	2	2	0		7572	1	0	1	2	1	1		11852	0	0	0	2	2	0		11855	1	1	0	2	1	1		12511	0	0	0	2	2	0		12496	1	1	0	2	2	0		8879
	7657	2	2	0	2	2	0		7709	0	0	0	2	2	0		11960	1	1	0	2	2	0		11947	0	0	0	1	1	0		12500	2	1	1	2	1	1		12523	1	1	0	2	2	0		8875
	7703	1	1	0	2	1	1		7579	1	1	0	2	2	0		11866	0	0	0	2	2	0		11783	1	0	1	2	1	1		12515	1	1	0	2	2	0		12492	1	1	0	2	2	0		9085
	7659	1	1	0	1	1	0		7669	1	1	0	2	2	0		11945	1	0	1	2	0	2		11780	0	0	0	2	2	0		12495	1	1	0	2	2	0		12510	0	0	0	2	1	1		9028
	7656	0	0	0	2	0	2		7694	1	1	0	2	2	0		11964	0	0	0	2	1	1		11950	0	0	0	1	1	0		12508	1	0	1	2	2	0		12503	1	1	0	2	2	0		8867
	7893	0	0	0	2	2	0		7701	1	1	0	2	2	0		11779	1	1	0	2	1	1		11949	1	1	0	2	2	0		12502	1	1	0	2	1	1		12507	1	1	0	2	2	0		9070
	7675	0	0	0	2	1	1		7574	1	1	0	2	1	1		11956	0	0	0	2	1	1		11948	0	0	0	2	2	0		12484	0	0	0	2	1	1		12494	0	0	0	2	0	2		8877
	7705	0	0	0	1	1	0		7895	1	1	0	2	1	1		11858	0	0	0	2	2	0		11854	1	1	0	2	1	1		12490	0	0	0	2	1	1		12505	0	0	0	2	2	0		8882
	7698	1	1	0	2	1	1		7714	0	0	0	2	0	2		11853	1	1	0	2	2	0		11963	1	1	0	2	2	0		12512	1	1	0	1	1	0		12516	1	0	1	2	1	1		8883
	Total	10	9	1	22	16	6		Total	9	8	1	23	15	8		11851	1	1	0	2	2	0		11778	1	1	0	2	2	0		12489	0	0	0	2	2	0		12499	0	0	0	1	1	0		8886
	Avg	0.833333	0.75	0.0833333	1.83333	1.33333	0.5		Avg	0.75	0.666667	0.0833333	1.91667	1.25	0.666667		11959	1	0	1	2	1	1		11785	0	0	0	2	1	1		12491	1	1	0	2	1	1		12485	0	0	0	2	2	0		8943
																	11784	1	1	0	2	1	1		11946	1	1	0	2	2	0		11970	1	1	0	2	2	0		12497	1	1	0	2	2	0		8944
																	11955	0	0	0	2	1	1		11961	0	0	0	2	1	1		12506	0	0	0	2	1	1		12520	1	1	0	2	2	0		Total
																	Total	9	7	2	31	23	8		11954	0	0	0	2	2	0		12513	0	0	0	1	1	0		12487	1	1	0	2	2	0		Avg
																	Avg	0.5625	0.4375	0.125	1.9375	1.4375	0.5		Total	10	8	2	32	25	7		Total	11	9	2	31	24	7		Total	11	10	1	33	26	7
																									Avg	0.588235	0.470588	0.117647	1.88235	1.47059	0.411765		Avg	0.647059	0.529412	0.117647	1.82353	1.41176	0.411765		Avg	0.647059	0.588235	0.0588235	1.94118	1.52941	0.411765
	CC5-PB and CC5
	Repeat 1	CC5-PB			CC5				Repeat 2	CC5-PB			CC5				Repeat 3	CC5-PB			CC5				Repeat 4	CC5-PB			CC5
	Nucleus ID	Total	Nuo	nonNuo	Total	Nuo	nonNuo		Nucleus ID	Total	Nuo	nonNuo	Total	Nuo	nonNuo		Nucleus ID	Total	Nuo	nonNuo	Total	Nuo	nonNuo		Nucleus ID	Total	Nuo	nonNuo	Total	Nuo	nonNuo
	7508	1	0	1	2	0	2		5714	0	0	0	2	0	2		9565	0	0	0	2	0	2		9301	1	0	1	2	1	1
	5653	0	0	0	2	0	2		5648	1	0	1	2	0	2		9314	0	0	0	2	0	2		9495	1	0	1	2	0	2
	7512	0	0	0	2	0	2		5656	0	0	0	2	0	2		9604	0	0	0	2	0	2		9585	0	0	0	2	0	2
	7524	0	0	0	2	0	2		7507	0	0	0	2	0	2		9304	0	0	0	2	0	2		9318	1	0	1	2	0	2
	5651	1	0	1	1	0	1		7513	1	0	1	2	1	1		8756	1	0	1	2	0	2		9313	0	0	0	2	0	2
	7510	1	0	1	2	0	2		6159	0	0	0	2	0	2		9320	0	0	0	2	1	1		9496	2	1	1	2	1	1
	6154	0	0	0	2	0	2		6163	0	0	0	2	1	1		9369	1	0	1	2	0	2		9306	1	0	1	2	0	2
	6156	0	0	0	2	1	1		5642	0	0	0	2	0	2		9153	2	0	2	2	0	2		8754	0	0	0	2	1	1
	6155	1	1	0	2	1	1		6166	1	0	1	2	0	2		9307	1	1	0	2	0	2		9579	1	0	1	2	0	2
	7517	1	0	1	2	1	1		6172	1	0	1	2	0	2		9583	0	0	0	2	0	2		9312	0	0	0	2	0	2
	7502	0	0	0	2	1	1		7528	1	0	1	2	0	2		9319	0	0	0	2	0	2		9152	0	0	0	2	1	1
	6168	0	0	0	1	0	1		5654	0	0	0	2	0	2		9582	1	0	1	2	0	2		9303	0	0	0	2	0	2
	5659	0	0	0	2	0	2		6173	0	0	0	2	0	2		9602	1	1	0	2	1	1		9381	0	0	0	2	1	1
	7504	0	0	0	2	0	2		5643	0	0	0	2	0	2		9578	1	1	0	2	1	1		9593	1	1	0	2	1	1
	7511	0	0	0	2	1	1		7503	1	1	0	2	1	1		9317	1	1	0	2	1	1		9310	1	0	1	2	0	2
	Total	5	1	4	28	5	23		Total	6	1	5	30	3	27		9581	1	0	1	2	0	2		9151	1	1	0	2	1	1
	Avg	0.333333	0.0666667	0.266667	1.86667	0.333333	1.53333		Avg	0.4	0.0666667	0.333333	2	0.2	1.8		9416	1	1	0	2	0	2		9302	0	0	0	2	0	2
																	9379	0	0	0	2	0	2		9309	0	0	0	2	0	2
																	Total	11	5	6	36	4	32		Total	10	3	7	36	7	29
																	Avg	0.611111	0.277778	0.333333	2	0.222222	1.77778		Avg	0.555556	0.166667	0.388889	2	0.388889	1.61111
	Raw data of the number of KEE7-PB per nucleus.
	KEE7-PB
	Repeat 1	KEE7-PB				Repeat 2	KEE7-PB				Repeat 3	KEE7-PB				Repeat 4	KEE7-PB				Repeat 5	KEE7-PB				Repeat 6	KEE7-PB
	Nuclei ID	Total	Nuo	nonNuo		Nuclei ID	Total	Nuo	nonNuo		Nuclei ID	Total	Nuo	nonNuo		Nuclei ID	Total	Nuo	nonNuo		Nuclei ID	Total	Nuo	nonNuo		Nuclei ID	Total	Nuo	nonNuo
	9675	0	0	0		9636	0	0	0		10632	0	0	0		10643	1	0	1		10093	1	0	1		10094	0	0	0
	9640	1	1	0		9639	0	0	0		10614	0	0	0		10650	0	0	0		10123	1	1	0		10098	1	0	0
	9671	0	0	0		9310	0	0	0		10628	1	1	0		10616	2	0	2		10126	0	0	0		10088	0	0	0
	9318	0	0	0		10071	0	0	0		10641	0	0	0		10617	0	0	0		10104	1	0	1		9981	0	0	0
	9633	1	1	0		10075	0	0	0		10627	1	1	0		10644	0	0	0		10130	0	0	0		10117	1	1	0
	9614	0	0	0		9634	1	1	0		10647	1	1	0		10621	0	0	0		10132	0	0	0		10101	0	0	0
	9642	0	0	0		10077	0	0	0		10648	0	0	0		10612	0	0	0		10100	0	0	0		10109	1	0	1
	10494	1	0	1		10080	1	1	0		10613	0	0	0		10649	0	0	0		10103	0	0	0		10108	1	1	0
	10496	0	0	0		9637	2	1	1		10631	1	1	0		10633	0	0	0		10090	0	0	0		10087	0	0	0
	9635	0	0	0		10070	0	0	0		10634	0	0	0		10625	0	0	0		10105	0	0	0		10128	0	0	0
	10069	0	0	0		10076	0	0	0		10626	0	0	0		10651	0	0	0		10091	1	0	1		10118	0	0	0
	9314	1	1	0		10495	0	0	0		10635	0	0	0		10622	0	0	0		10092	1	1	0		10125	0	0	0
	9308	1	0	1		9316	0	0	0		10630	0	0	0		10638	0	0	0		10099	0	0	0		10097	0	0	0
	9673	0	0	0		10493	0	0	0		10640	2	2	0		10629	1	1	0		10102	0	0	0		10107	0	0	0
	9644	0	0	0		9643	0	0	0		10639	0	0	0		10624	2	2	0		10096	1	1	0		10120	1	1	0
	10081	1	1	0		10078	0	0	0		10652	0	0	0		10615	2	2	0		10122	0	0	0		10119	0	0	0
	9312	0	0	0		10497	0	0	0		10618	0	0	0		10642	0	0	0		10129	0	0	0		10127	0	0	0
	10084	0	0	0		9307	0	0	0		10620	0	0	0		10623	1	1	0		10095	0	0	0		10131	0	0	0
	Total	6	4	2		Total	4	3	1		Total	6	6	0		Total	9	6	3		10106	1	1	0		10086	1	1	0
	Avg	0.333333	0.222222	0.111111		Avg	0.222222	0.166667	0.0555556		Mean	0.333333	0.333333	0		Avg	0.5	0.333333	0.166667		10089	0	0	0		10124	0	0	0
																					Total	7	4	3		Total	6	4	1
																					Mean	0.35	0.2	0.15		Avg	0.3	0.2	0.05
	Raw data of the number of indicated nC-PBs per nucleus.
	nC-PB	16°C
	Repeat 1	nC-PB				Repeat 2	nC-PB				Repeat 3	nC-PB				Repeat 4	nC-PB				Repeat 5	nC-PB				Repeat 6	nC-PB				Repeat 7	nC-PB				Repeat 8	nC-PB				Repeat 9	nC-PB				Repeat 10	nC-PB
	Nucleus ID	Total	Nuo	nonNuo		Nucleus ID	Total	Nuo	nonNuo		Nucleus ID	Total	Nuo	nonNuo		Nucleus ID	Total	Nuo	nonNuo		Nucleus ID	Total	Nuo	nonNuo		Nucleus ID	Total	Nuo	nonNuo		Nucleus ID	Total	Nuo	nonNuo		Nucleus ID	Total	Nuo	nonNuo		Nucleus ID	Total	Nuo	nonNuo		Nucleus ID	Total	Nuo	nonNuo
	5422	5	2	3		5417	3	1	2		10074	0	0	0		10048	1	1	0		10243	4	2	2		10275	1	1	0		7478	2	0	2		15493	2	2	0		8760	1	0	1		8773	2	1	1
	5452	0	0	0		8122	4	2	2		10090	2	2	0		10086	2	1	1		10301	1	0	1		10244	2	1	1		4981	2	2	0		4895	1	0	1		8780	0	0	0		8776	1	1	0
	5464	2	2	0		4087	3	2	1		10078	2	2	0		10091	3	2	1		10273	3	1	2		10268	1	0	1		15487	2	1	1		15483	3	1	2		8865	2	1	1		8785	2	0	2
	5416	2	2	0		4646	2	1	1		9160	3	1	2		10077	1	0	1		10272	2	0	2		10259	3	2	1		15486	2	2	0		15494	0	0	0		8786	3	2	1		8768	1	0	1
	4639	3	2	1		4980	1	1	0		10049	0	0	0		10081	4	1	3		10257	1	1	0		10281	4	2	2		7498	1	1	0		8865	1	1	0		8787	3	1	2		8759	2	1	1
	4644	2	1	1		5414	3	1	2		10071	2	1	1		10076	2	1	1		10282	0	0	0		10253	2	1	1		15472	3	1	2		15485	1	1	0		8775	2	2	0		8769	3	2	1
	5413	2	1	1		4889	3	1	2		10067	2	1	1		10068	3	2	1		10256	1	1	0		10270	3	2	1		15468	1	0	1		15488	3	2	1		8779	2	2	0		8790	1	1	0
	8125	5	4	1		3939	2	2	0		10079	5	2	3		10087	1	1	0		10271	2	1	1		10262	2	1	1		15491	2	2	0		4980	1	1	0		8774	0	0	0		8771	3	1	2
	4107	1	0	1		4983	1	1	0		10083	1	1	0		10085	1	1	0		10228	2	2	0		10303	3	3	0		7479	2	2	0		4982	1	1	0		8784	1	1	0		8789	0	0	0
	4640	4	1	3		4526	0	0	0		10093	1	1	0		10072	2	1	1		10261	1	0	1		10269	0	0	0		7513	2	1	1		7512	1	1	0		8864	1	0	1		8788	3	1	2
	4982	4	3	1		5418	1	0	1		10075	3	0	3		10082	1	1	0		10267	0	0	0		10279	1	1	0		15469	2	1	1		15411	2	1	1		8762	2	0	2		8761	2	2	0
	5423	2	1	1		5465	4	3	1		9158	3	1	2		10080	0	0	0		10263	3	2	1		10278	2	1	1		4983	4	1	3		4990	3	2	1		8781	2	2	0		8783	1	1	0
	4641	3	3	0		5462	1	1	0		9161	2	2	0		10053	5	2	3		10280	1	1	0		10264	3	2	1		7490	3	2	1		4972	4	2	2		8753	3	2	1		8844	3	2	1
	4896	4	2	2		Avg	2.15385	1.23077	0.923077		10047	0	0	0		10054	1	0	1		10258	1	0	1		10265	1	1	0		8769	2	1	1		15470	3	2	1		8833	2	0	2		8772	0	0	0
	Avg	2.78571	1.71429	1.07143							10089	3	1	2		9159	0	0	0		10276	2	1	1		10266	4	2	2		15484	0	0	0		15475	3	1	2		8764	4	3	1		8778	2	1	1
											10094	1	0	1		Avg	1.8	0.933333	0.866667		10277	4	2	2		10274	2	1	1		7493	2	1	1		15471	2	1	1		8770	4	1	3		8858	1	1	0
											Avg	1.875	0.9375	0.9375							Avg	1.75	0.875	0.875		Avg	2.125	1.3125	0.8125		15474	2	2	0		8756	4	2	2		8859	2	0	2		8863	4	2	2
																															4974	2	1	1		7514	2	1	1		8765	3	3	0		8847	1	1	0
																															15490	3	1	2		15473	2	0	2		8763	2	1	1		8766	1	1	0
																															Avg	2.05263	1.15789	0.894737		15489	3	1	2		8862	4	2	2		8791	1	0	1
																																				Avg	2.1	1.15	0.95		Avg	2.15	1.15	1		Avg	1.7	0.95	0.75
Fig. 3b	Raw data of the estimation of random association frequency between a PB and a CC.
	PB radius, CC radius and nuclei area
	Nucleus ID	Number of PBs	rPB (μm)						Number of CCs	rCC (μm)										SNu (μm2)
			1	2	3	4	5	6		1	2	3	4	5	6	7	8	9	10
	7922	4	0.2	0.275	0.3	0.25			9	0.2	0.3	0.2	0.25	0.2	0.25	0.325	0.175	0.2		22.009
	7924	6	0.3	0.25	0.275	0.25	0.25	0.25	9	0.175	0.325	0.2	0.225	0.225	0.25	0.3	0.2	0.275		25.646
	7925	4	0.3	0.275	0.225	0.275			8	0.2	0.2	0.2	0.2	0.225	0.275	0.2	0.2			15.188
	7927	4	0.175	0.2	0.3	0.25			10	0.225	0.225	0.3	0.225	0.275	0.175	0.25	0.25	0.25	0.25	24.464
	7929	5	0.275	0.35	0.25	0.3	0.325		10	0.25	0.25	0.275	0.2	0.2	0.25	0.2	0.2	0.325	0.275	31.669
	7949	3	0.37	0.35	0.375				9	0.3	0.275	0.25	0.275	0.3	0.525	0.3	0.225	0.3		34.022
	8065	4	0.325	0.275	0.3	0.375			8	0.275	0.3	0.275	0.6	0.3	0.275	0.275	0.325			31.192
	8066	2	0.375	0.325					8	0.2	0.2	0.25	0.225	0.25	0.225	0.275	0.25			24.083
	8166	4	0.3	0.4	0.35	0.35			8	0.35	0.275	0.35	0.225	0.275	0.325	0.3	0.275			37.641
	9087	4	0.3	0.275	0.35	0.275			8	0.225	0.175	0.225	0.2	0.225	0.2	0.3	0.3			23.606
	9086	5	0.3	0.3	0.35	0.375	0.275		9	0.325	0.275	0.2	0.25	0.2	0.2	0.225	0.35	0.35		25.314
	9085	4	0.25	0.35	0.35	0.3			7	0.4	0.225	0.2	0.5	0.275	0.275	0.475				38.138
	9084	3	0.3	0.3	0.3				7	0.2	0.325	0.3	0.4	0.35	0.2	0.575				33.189
	9070	4	0.35	0.3	0.3	0.4			7	0.35	0.225	0.275	0.275	0.35	0.35	0.475				35.41
	9050	4	0.275	0.3	0.25	0.3			9	0.25	0.225	0.35	0.25	0.225	0.175	0.3	0.2	0.25		30.252
	9048	4	0.35	0.375	0.4	0.3			6	0.35	0.2	0.225	0.3	0.2	0.15					25.925
	9028	4	0.2	0.275	0.275	0.275			10	0.2	0.175	0.15	0.2	0.175	0.2	0.2	0.2	0.2	0.175	17.584
	8885	3	0.275	0.35	0.35				9	0.375	0.2	0.45	0.375	0.225	0.25	0.325	0.275	0.275		26.181
	8865	4	0.3	0.3	0.35	0.35			9	0.275	0.4	0.25	0.3	0.25	0.4	0.3	0.325	0.4		35.388
	8864	5	0.25	0.3	0.275	0.275	0.25		9	0.325	0.3	0.2	0.275	0.35	0.25	0.25	0.45	0.525		26.444
	Random association frequency between a PB and a CC (%)
	Repeat 1			Repeat 2			Repeat 3			Repeat 4			Repeat 5
	Nuclei ID	%		Nuclei ID	%		Nuclei ID	%		Nuclei ID	%		Nuclei ID	%
	7922	15.6075		7929	12.4544		8166	13.4203		9084	14.8441		9028	17.1889
	7924	13.9275		7949	15.6423		9087	16.2374		9070	14.8831		8885	18.5989
	7925	22.1101		8065	16.195		9086	17.251		9050	12.5803		8865	14.2858
	7927	13.4465		8066	18.154		9085	13.285		9048	17.2452		8864	16.9569
	Avg	16.2729		Avg	15.6114		Avg	15.0484		Avg	14.8882		Avg	16.7576
Fig. 3b	The data is calculated from each repeat shown in Fig. 3b-d.
Percentage of nuclei	Repeats	CC1-PB	CC2-PB	CC3-PB	CC4-PB	CC5-PB	KEE7-PB			Comparison of percentage of nuclei with ≥1 indicated PB
with ≥1 indicated PBs	1	53.8462	64.2857	50	58.3333	33.3333	33.3333			Ordinary one-way ANOVA, Tukey’s HSD, n ≥4 biological replicates
	2	35.7143	50	42.8571	75	40	16.6667			Tukey's multiple comparisons test	Mean diff.	95.00% CI of diff.	Below threshold?	Summary	Adjusted p value
	3	52.9412	60	40	56.25	55.5556	27.7778			CC1-PB vs. CC2-PB	-10.08	-23.02 to 2.855	No	ns	0.2005
	4	50	60	43.75	52.9412	50	33.3333			CC1-PB vs. CC3-PB	5.16	-7.777 to 18.10	No	ns	0.8297
	5		47.0588	37.5	58.8235		35			CC1-PB vs. CC4-PB	-14	-26.94 to -1.064	Yes	*	0.0277
	6		66.6667	37.5	64.7059		30			CC1-PB vs. CC5-PB	3.403	-11.54 to 18.34	No	ns	0.9818
	7		58.8235	42.1053	66.6667					CC1-PB vs. KEE7-PB	18.77	5.136 to 32.41	Yes	**	0.0027
	8		58.8235	50	64.2857					CC2-PB vs. CC3-PB	15.24	4.679 to 25.81	Yes	**	0.0016
	Avg	48.1254	58.2073	42.9641	62.1258	44.7222	29.3519			CC2-PB vs. CC4-PB	-3.919	-14.48 to 6.645	No	ns	0.8679
	s.e.	4.21771	2.34271	1.73655	2.47075	4.9768	3.37207			CC2-PB vs. CC5-PB	13.49	0.5477 to 26.42	Yes	*	0.0371
Fig. 3b	The data is calculated from each repeat shown in Fig. 3b raw data of random association frequency between a PB and a CC (%).									CC2-PB vs. KEE7-PB	28.86	17.45 to 40.27	Yes	****	<0.0001
Random association frequency	Repeats	Random (%)			Statistical analysis by Student's t test					CC3-PB vs. CC4-PB	-19.16	-29.72 to -8.598	Yes	****	<0.0001
between a PB and a CC	1	16.2729			Comparison of association frequency	p value				CC3-PB vs. CC5-PB	-1.757	-14.69 to 11.18	No	ns	0.9983
	2	15.6114			CC1-PB vs Random	5.32584e-05				CC3-PB vs. KEE7-PB	13.61	2.204 to 25.02	Yes	*	0.012
	3	15.0484			CC2-PB vs Random	2.27651e-08				CC4-PB vs. CC5-PB	17.4	4.466 to 30.34	Yes	**	0.0035
	4	14.8882			CC3-PB vs Random	1.06078e-07				CC4-PB vs. KEE7-PB	32.77	21.36 to 44.18	Yes	****	<0.0001
	5	16.7576			CC4-PB vs Random	1.57067e-08				CC5-PB vs. KEE7-PB	15.37	1.734 to 29.01	Yes	*	0.0199
	Avg	15.7157			CC5-PB vs Random	0.00030213
	s.e.	0.356159			KEE7-PB vs Random	0.00158849
Fig. 3c	The data is calculated from each repeat shown in Fig. 3b-d raw data.
Number of indicated PBs		Nuo-PB						nonNuo-PB							Comparison of the number of indicated Nuo-PBs per nucleus							Comparison of the number of indicated nonNuo-PBs per nucleus
per nucleus	Repeats	CC1-PB	CC2-PB	CC3-PB	CC4-PB	CC5-PB	nC-PB	CC1-PB	CC2-PB	CC3-PB	CC4-PB	CC5-PB	nC-PB		Ordinary one-way ANOVA, Tukey’s HSD, n ≥4 biological replicates							Ordinary one-way ANOVA, Tukey’s HSD, n ≥4 biological replicates
	1	0.0769231	0.5	0.428571	0.75	0.0666667	1.71429	0.461538	0.357143	0.214286	0.0833333	0.266667	1.07143		Tukey's multiple comparisons test	Mean Diff.	95.00% CI of diff.	Below threshold?	Summary	Adjusted P Value		Tukey's multiple comparisons test	Mean Diff.	95.00% CI of diff.	Below threshold?	Summary	Adjusted P Value
	2	0.0714286	0.428571	0.285714	0.666667	0.0666667	1.23077	0.357143	0.357143	0.285714	0.0833333	0.333333	0.923077		CC1-PB vs. CC2-PB	-0.3525	-0.6294 to -0.07556	Yes	**	0.0061		CC1-PB vs. CC2-PB	0.09375	-0.03004 to 0.2175	No	ns	0.2291
	3	0.117647	0.45	0.2	0.4375	0.277778	0.9375	0.411765	0.2	0.266667	0.125	0.333333	0.9375		CC1-PB vs. CC3-PB	-0.1088	-0.3857 to 0.1682	No	ns	0.8427		CC1-PB vs. CC3-PB	0.1163	-0.007539 to 0.2400	No	ns	0.0761
	4	0.1875	0.5	0.1875	0.470588	0.166667	0.933333	0.3125	0.2	0.25	0.117647	0.388889	0.866667		CC1-PB vs. CC4-PB	-0.505	-0.7819 to -0.2281	Yes	****	<0.0001		CC1-PB vs. CC4-PB	0.2938	0.1700 to 0.4175	Yes	****	<0.0001
	5		0.411765	0.1875	0.529412		0.875		0.235294	0.3125	0.117647		0.875		CC1-PB vs. CC5-PB	-0.0325	-0.3523 to 0.2873	No	ns	0.9996		CC1-PB vs. CC5-PB	0.055	-0.08794 to 0.1979	No	ns	0.8535
	6		0.388889	0.125	0.588235		1.3125		0.444444	0.25	0.0588235		0.8125		CC1-PB vs. nC-PB	-1.026	-1.294 to -0.7585	Yes	****	<0.0001		CC1-PB vs. nC-PB	-0.523	-0.6426 to -0.4034	Yes	****	<0.0001
	7		0.470588	0.105263	0.8		1.15789		0.294118	0.315789	0.0666667		0.894737		CC2-PB vs. CC3-PB	0.2438	0.01763 to 0.4699	Yes	*	0.0283		CC2-PB vs. CC3-PB	0.0225	-0.07857 to 0.1236	No	ns	0.9842
	8		0.588235	0.25	0.714286		1.15		0.235294	0.25	0.0714286		0.95		CC2-PB vs. CC4-PB	-0.1525	-0.3786 to 0.07362	No	ns	0.3466		CC2-PB vs. CC4-PB	0.2	0.09893 to 0.3011	Yes	****	<0.0001
	9						1.15						1		CC2-PB vs. CC5-PB	0.32	0.04306 to 0.5969	Yes	*	0.0157		CC2-PB vs. CC5-PB	-0.03875	-0.1625 to 0.08504	No	ns	0.9328
	10						0.95						0.75		CC2-PB vs. nC-PB	-0.6735	-0.8880 to -0.4590	Yes	****	<0.0001		CC2-PB vs. nC-PB	-0.6168	-0.7126 to -0.5209	Yes	****	<0.0001
	Avg	0.113375	0.467256	0.221194	0.619586	0.144444	1.14113	0.385737	0.29043	0.26812	0.0904849	0.330556	0.908091		CC3-PB vs. CC4-PB	-0.3963	-0.6224 to -0.1701	Yes	****	<0.0001		CC3-PB vs. CC4-PB	0.1775	0.07643 to 0.2786	Yes	****	<0.0001
	s.e.	0.0267722	0.0222832	0.0362065	0.0472855	0.0503077	0.0787647	0.0324096	0.0313592	0.0122742	0.00916324	0.025	0.0288852		CC3-PB vs. CC5-PB	0.07625	-0.2007 to 0.3532	No	ns	0.9602		CC3-PB vs. CC5-PB	-0.06125	-0.1850 to 0.06254	No	ns	0.6734
															CC3-PB vs. nC-PB	-0.9173	-1.132 to -0.7027	Yes	****	<0.0001		CC3-PB vs. nC-PB	-0.6393	-0.7351 to -0.5434	Yes	****	<0.0001
Fig. 3d	The data is calculated from each repeat shown in Fig. 3b-d raw data.														CC4-PB vs. CC5-PB	0.4725	0.1956 to 0.7494	Yes	***	0.0001		CC4-PB vs. CC5-PB	-0.2388	-0.3625 to -0.1150	Yes	****	<0.0001
Nucleolar association	Repeats	CC1-PB	CC1	CC2-PB	CC2	CC3-PB	CC3	CC4-PB	CC4	CC5-PB	CC5				CC4-PB vs. nC-PB	-0.521	-0.7355 to -0.3065	Yes	****	<0.0001		CC4-PB vs. nC-PB	-0.8168	-0.9126 to -0.7209	Yes	****	<0.0001
frequency of individual	1	14.2857	7.69231	58.3333	55.5556	66.6667	21.4286	90	72.7273	20	17.8571				CC5-PB vs. nC-PB	-0.9935	-1.261 to -0.7260	Yes	****	<0.0001		CC5-PB vs. nC-PB	-0.578	-0.6976 to -0.4584	Yes	****	<0.0001
CC-PBs and CCs (%)	2	16.6667	7.14286	54.5455	39.2857	50	19.2308	88.8889	65.2174	16.6667	10
	3	22.2222	12.1212	69.2308	41.6667	42.8571	24.1379	77.7778	74.1935	45.4545	11.1111
	4	37.5	16.129	71.4286	39.4737	42.8571	16.6667	80	78.125	30	19.4444
	5			63.6364	37.5	37.5	25	81.8182	77.4194
	6			46.6667	35.2941	33.3333	25.8065	90.9091	78.7879
	7			61.5385	42.4242	25	10.5263	92.3077	80
	8			71.4286	40.625	50	23.6842	90.9091	80.7692
	Mean	22.6687	10.7714	62.101	41.4781	43.5268	20.8101	86.5763	75.905	28.0303	14.6032
	s.e.	5.21589	2.10502	2.73103	1.91022	3.91512	1.61441	1.79028	1.59519	6.46208	2.37013
	p value	0.0788033		8.44636e-05		0.000321943		0.00152529		0.0989545
[truncated: 13 more columns]

## Sheet: Fig.4
Source Data Figure 4
Fig. 4a	Raw data of number of individual CC-PB in cotyledon pavement cell nuclei from 4-d-old PBC grown under 10 µmol m-2 s-1 R light at 27oC.
	CC1-PB
	Repeat 1	CC1-PB				Repeat 2	CC1-PB				Repeat 3	CC1-PB				Repeat 4	CC1-PB				Repeat 5	CC1-PB				Repeat 6	CC1-PB
	Nucleus ID	Total	Nuo	nonNuo		Nucleus ID	Total	Nuo	nonNuo		Nucleus ID	Total	Nuo	nonNuo		Nucleus ID	Total	Nuo	nonNuo		Nucleus ID	Total	Nuo	nonNuo		Nucleus ID	Total	Nuo	nonNuo
	5467	0	0	0		5126	0	0	0		10028	0	0	0		10030	0	0	0		10316	1	1	0		10118	0	0	0
	5576	0	0	0		5466	0	0	0		10007	0	0	0		10002	1	0	1		10366	0	0	0		10890	2	2	0
	4991	0	0	0		5586	1	1	0		10012	0	0	0		10033	1	0	1		10923	0	0	0		10311	0	0	0
	5478	0	0	0		5468	0	0	0		10035	0	0	0		10031	0	0	0		10123	1	0	1		10922	0	0	0
	5481	1	1	0		5482	1	1	0		10029	0	0	0		10016	0	0	0		10842	0	0	0		10924	0	0	0
	5130	0	0	0		5477	0	0	0		10005	0	0	0		10003	0	0	0		10920	0	0	0		10125	1	0	1
	4990	0	0	0		5479	0	0	0		10017	0	0	0		10036	1	1	0		10379	1	1	0		10893	0	0	0
	5581	0	0	0		5475	0	0	0		10013	0	0	0		10000	0	0	0		10314	0	0	0		10892	0	0	0
	4984	0	0	0		5584	0	0	0		10022	0	0	0		10024	0	0	0		10919	1	0	1		10120	0	0	0
	5577	1	1	0		5384	2	1	1		10034	0	0	0		10043	0	0	0		10320	0	0	0		10309	1	0	1
	5470	0	0	0		5392	0	0	0		10021	0	0	0		10032	0	0	0		10126	0	0	0		10871	0	0	0
	5583	1	0	1		5134	0	0	0		10011	0	0	0		10019	0	0	0		10313	0	0	0		10315	0	0	0
	5124	0	0	0		5578	0	0	0		10014	2	0	2		10009	0	0	0		10921	0	0	0		10390	2	1	1
	5116	0	0	0		5469	0	0	0		10041	0	0	0		10018	1	0	1		10319	0	0	0		10124	1	1	0
	5125	0	0	0		5473	0	0	0		10001	1	1	0		10042	0	0	0		10916	0	0	0		10306	0	0	0
	Total	3	2	1		Total	4	3	1		10015	0	0	0		10010	0	0	0		10312	0	0	0		10308	1	1	0
	Avg	0.2	0.133333	0.0666667		Avg	0.266667	0.2	0.0666667		Total	3	1	2		Total	4	1	3		Total	4	2	2		Total	8	5	3
											Avg	0.1875	0.0625	0.125		Avg	0.25	0.0625	0.1875		Avg	0.25	0.125	0.125		Avg	0.5	0.3125	0.1875
	CC2-PB
	Repeat 1	CC2-PB				Repeat 2	CC2-PB				Repeat 3	CC2-PB				Repeat 4	CC2-PB				Repeat 5	CC2-PB				Repeat 6	CC2-PB
	Nucleus ID	Total	Nuo	nonNuo		Nucleus ID	Total	Nuo	nonNuo		Nucleus ID	Total	Nuo	nonNuo		Nucleus ID	Total	Nuo	nonNuo		Nucleus ID	Total	Nuo	nonNuo		Nucleus ID	Total	Nuo	nonNuo
	8137	0	0	0		5587	0	0	0		9101	1	1	0		9150	0	0	0		10279	0	0	0		10304	1	1	0
	8133	1	1	0		8345	0	0	0		9108	0	0	0		9112	2	2	0		10099	1	0	1		10276	2	1	1
	8136	1	1	0		8195	1	1	0		9105	0	0	0		9131	1	0	1		10268	1	1	0		12715	0	0	0
	5606-2	0	0	0		8347	0	0	0		9109	0	0	0		9136	2	2	0		12712	0	0	0		10278	1	1	0
	5595	0	0	0		5602	0	0	0		9149	0	0	0		9124	0	0	0		10101	1	1	0		10272	1	0	1
	8138	0	0	0		8129	0	0	0		9137	0	0	0		9115	0	0	0		10275	0	0	0		11692	1	1	0
	5591	0	0	0		8340	1	1	0		9122	1	1	0		9097	0	0	0		10105	0	0	0		10098	0	0	0
	5589	0	0	0		5592	1	1	0		9148	0	0	0		9114	1	1	0		10303	0	0	0		12713	0	0	0
	5606-1	0	0	0		8341	0	0	0		9133	1	1	0		9095	1	0	1		10301	2	2	0		12710	1	1	0
	8343	1	1	0		8130	0	0	0		9138	1	1	0		9113	0	0	0		10102	1	0	1		10096	0	0	0
	8339	0	0	0		8344	0	0	0		9106	1	1	0		9129	0	0	0		10280	1	0	1		12707	1	1	0
	Total	3	3	0		Total	3	3	0		9135	0	0	0		9132	0	0	0		12714	0	0	0		10094	1	1	0
	Avg	0.272727	0.272727	0		Avg	0.272727	0.272727	0		9140	0	0	0		9099	1	1	0		12717	1	1	0		10095	0	0	0
											9134	0	0	0		9128	0	0	0		10273	1	1	0		10281	1	1	0
											9125	1	1	0		9123	1	1	0		12711	0	0	0		10277	1	1	0
											9142	2	1	1		Total	9	7	2		10282	2	1	1		10269	0	0	0
											Total	8	7	1		Avg	0.6	0.466667	0.133333		Total	11	7	4		Total	11	9	2
											Avg	0.5	0.4375	0.0625							Avg	0.6875	0.4375	0.25		Avg	0.6875	0.5625	0.125
	CC3-PB
	Repeat 1	CC3-PB				Repeat 2	CC3-PB				Repeat 3	CC3-PB				Repeat 4	CC3-PB				Repeat 5	CC3-PB				Repeat 6	CC3-PB
	Nucleus ID	Total	Nuo	nonNuo		Nucleus ID	Total	Nuo	nonNuo		Nucleus ID	Total	Nuo	nonNuo		Nucleus ID	Total	Nuo	nonNuo		Nucleus ID	Total	Nuo	nonNuo		Nucleus ID	Total	Nuo	nonNuo
	8031	0	0	0		7952	0	0	0		10110	0	0	0		10115	0	0	0		10118	1	0	1		10919	0	0	0
	7938	0	0	0		8030	0	0	0		10128	0	0	0		10107	0	0	0		10313	0	0	0		10923	1	1	0
	7945	1	0	1		8100	1	1	0		10142	0	0	0		10127	2	2	0		10126	0	0	0		10842	2	1	1
	8026	0	0	0		8018	0	0	0		10095	2	0	2		10126	1	1	0		10125	0	0	0		10123	0	0	0
	8092	1	1	0		7948	0	0	0		10113	1	0	1		10129	1	1	0		10893	0	0	0		10366	1	0	1
	7940	0	0	0		8095	0	0	0		10138	0	0	0		10098	0	0	0		10308	1	1	0		10306	1	1	0
	8017	1	1	0		8029	0	0	0		10136	1	1	0		10105	0	0	0		10309	0	0	0		10871	0	0	0
	7951	0	0	0		8027	0	0	0		10122	0	0	0		10141	0	0	0		10311	0	0	0		10924	0	0	0
	8033	0	0	0		8022	1	1	0		10118	0	0	0		10145	0	0	0		10921	1	0	1		10319	0	0	0
	8020	0	0	0		8094	0	0	0		10100	0	0	0		10114	0	0	0		10922	0	0	0		10314	0	0	0
	7955	0	0	0		8024	0	0	0		10106	0	0	0		10112	0	0	0		10916	0	0	0		10920	1	1	0
	7944	0	0	0		7956	0	0	0		10104	0	0	0		10116	0	0	0		10316	0	0	0		10315	0	0	0
	8015	0	0	0		7939	0	0	0		10125	0	0	0		10124	0	0	0		10390	1	1	0		10320	0	0	0
	7950	0	0	0		7954	0	0	0		10096	0	0	0		10133	0	0	0		10120	0	0	0		10312	1	1	0
	Total	3	2	1		Total	2	2	0		10144	1	1	0		10108	1	0	1		10379	1	1	0		10124	0	0	0
	Avg	0.214286	0.142857	0.0714286		Avg	0.142857	0.142857	0		Total	5	2	3		Total	5	4	1		10890	2	2	0		Total	7	5	2
											Avg	0.333333	0.133333	0.2		Avg	0.333333	0.266667	0.0666667		Total	7	5	2		Avg	0.466667	0.333333	0.133333
																					Avg	0.4375	0.3125	0.125
	CC4-PB
	Repeat 1	CC4-PB				Repeat 2	CC4-PB				Repeat 3	CC4-PB				Repeat 4	CC4-PB				Repeat 5	CC4-PB				Repeat 6	CC4-PB				Repeat 7	CC4-PB				Repeat 8	CC4-PB
	Nucleus ID	Total	Nuo	nonNuo		Nucleus ID	Total	Nuo	nonNuo		Nucleus ID	Total	Nuo	nonNuo		Nucleus ID	Total	Nuo	nonNuo		Nucleus ID	Total	Nuo	nonNuo		Nucleus ID	Total	Nuo	nonNuo		Nucleus ID	Total	Nuo	nonNuo		Nucleus ID	Total	Nuo	nonNuo
	12444	0	0	0		12440	0	0	0		12692	0	0	0		12532	1	1	0		9090	1	1	0		9123	0	0	0		4207	1	1	0		4980	0	0	0
	12434	1	0	1		12446	0	0	0		12531	0	0	0		12694	1	1	0		9112	0	0	0		9107	1	0	1		4991	1	1	0		5127	1	1	0
	12448	0	0	0		12432	0	0	0		12676	0	0	0		12536	0	0	0		9103	0	0	0		9116	1	1	0		5125	0	0	0		4351	1	1	0
	12425	0	0	0		12442	0	0	0		12690	0	0	0		12534	0	0	0		9099	0	0	0		9094	1	1	0		4990	0	0	0		4641	0	0	0
	12441	0	0	0		12433	0	0	0		12680	1	1	0		12685	1	1	0		9115	1	1	0		9089	0	0	0		4526	1	1	0		4974	0	0	0
	12452	1	1	0		12456	0	0	0		12677	0	0	0		12691	0	0	0		9110	0	0	0		9127	1	1	0		5126	0	0	0		4107	1	1	0
	12454	1	1	0		11966	1	1	0		12525	0	0	0		12681	0	0	0		9126	0	0	0		9129	1	1	0		4646	0	0	0		4889	0	0	0
	12427	0	0	0		12428	0	0	0		11967	0	0	0		12682	0	0	0		9100	0	0	0		9097	0	0	0		4060	0	0	0		4198	0	0	0
	12449	0	0	0		12438	2	2	0		12678	0	0	0		11968	2	2	0		9105	0	0	0		9104	0	0	0		4895	1	1	0		4981	1	1	0
	12450	0	0	0		11242	1	1	0		12693	1	1	0		12686	1	1	0		9108	0	0	0		9102	0	0	0		4644	0	0	0		4191	1	1	0
	12447	0	0	0		12445	0	0	0		12530	0	0	0		11969	0	0	0		9091	1	1	0		9098	0	0	0		4531	0	0	0		4643	0	0	0
	12451	1	1	0		12431	0	0	0		12675	1	1	0		12695	0	0	0		9122	1	1	0		9128	1	1	0		4896	1	1	0		4638	0	0	0
	12437	0	0	0		12443	1	1	0		12689	0	0	0		12528	1	1	0		9111	0	0	0		9093	2	2	0		4972	1	1	0		4982	1	1	0
	Total	4	3	1		Total	5	5	0		12524	0	0	0		12674	0	0	0		9096	1	1	0		9092	0	0	0		Total	6	6	0		3811	0	0	0
	Avg	0.307692	0.230769	0.0769231		Avg	0.384615	0.384615	0		12535	1	1	0		12526	0	0	0		9113	0	0	0		9101	0	0	0		Avg	0.461538	0.461538	0		Total	6	6	0
											12673	1	1	0		12683	0	0	0		Total	5	5	0		Total	8	7	1							Avg	0.428571	0.428571	0
											12684	0	0	0		12527	0	0	0		Avg	0.333333	0.333333	0		Avg	0.533333	0.466667	0.0666667
											Total	5	5	0		Total	7	7	0
											Avg	0.294118	0.294118	0		Avg	0.411765	0.411765	0
	CC5-PB
	Repeat 1	CC5-PB				Repeat 2	CC5-PB				Repeat 3	CC5-PB				Repeat 4	CC5-PB				Repeat 5	CC5-PB				Repeat 6	CC5-PB
	Nucleus ID	Total	Nuo	nonNuo		Nucleus ID	Total	Nuo	nonNuo		Nucleus ID	Total	Nuo	nonNuo		Nucleus ID	Total	Nuo	nonNuo		Nucleus ID	Total	Nuo	nonNuo		Nucleus ID	Total	Nuo	nonNuo
	7533	0	0	0		6740	1	0	1		9631	0	0	0		9943	0	0	0		10276	0	0	0		10275	0	0	0
	6746	1	1	0		6727	0	0	0		9939	1	1	0		9933	0	0	0		10101	0	0	0		10094	0	0	0
	6175	0	0	0		7555	0	0	0		9645	0	0	0		9639	1	0	1		12711	0	0	0		10273	0	0	0
	7554	1	1	0		6502	0	0	0		9614	0	0	0		9940	0	0	0		10105	1	1	0		10279	0	0	0
	6735	0	0	0		6738	0	0	0		9926	0	0	0		9636	2	0	2		10272	0	0	0		10303	0	0	0
	6732	0	0	0		6635	0	0	0		9634	0	0	0		9924	1	0	1		10268	0	0	0		10280	1	0	1
	6717	0	0	0		6649	0	0	0		9642	0	0	0		9947	0	0	0		10096	0	0	0		12714	1	0	1
	6494	0	0	0		6715	0	0	0		9637	0	0	0		9934	0	0	0		11692	1	0	1		10099	0	0	0
	7549	0	0	0		6579	1	0	1		9640	2	0	2		9937	0	0	0		10281	1	0	1		10269	0	0	0
	6718	0	0	0		7559	0	0	0		9929	0	0	0		9635	0	0	0		12717	1	1	0		10278	0	0	0
	6491	1	1	0		7537	0	0	0		9946	0	0	0		9644	0	0	0		10098	0	0	0		12710	0	0	0
	7535	0	0	0		7560	0	0	0		9952	1	1	0		9925	1	1	0		12707	0	0	0		10304	0	0	0
	6432	0	0	0		6619	1	1	0		9935	0	0	0		9949	0	0	0		10102	0	0	0		12713	0	0	0
	7531	1	1	0		6721	0	0	0		9643	1	0	1		9939	0	0	0		10277	0	0	0		12715	1	0	1
	6736	0	0	0		6625	0	0	0		9948	1	0	1		9950	0	0	0		10095	0	0	0		10301	2	2	0
	6565	1	0	1		6567	1	1	0		9633	1	0	1		9953	0	0	0		10282	1	0	1		12712	2	2	0
	7534	1	0	1		6503	1	1	0		Total	7	2	5		Total	5	1	4		Total	5	2	3		Total	7	4	3
	Total	6	4	2		Total	5	3	2		Avg	0.4375	0.125	0.3125		Avg	0.3125	0.0625	0.25		Avg	0.3125	0.125	0.1875		Avg	0.4375	0.25	0.1875
	Avg	0.352941	0.235294	0.117647		Avg	0.294118	0.176471	0.117647
	Raw data of number of indicated nC-PBs in cotyledon pavement cell nuclei of 4-d-old PBC grown under 10 µmol m-2 s-1 R light at and 27oC.
	nC-PB	27°C
	Repeat 1	nC-PB				Repeat 2	nC-PB				Repeat 3	nC-PB				Repeat 4	nC-PB				Repeat 5	nC-PB				Repeat 6	nC-PB				Repeat 7	nC-PB				Repeat 8	nC-PB				Repeat 9	nC-PB				Repeat 10	nC-PB
	Nucleus ID	Total	Nuo	nonNuo		Nucleus ID	Total	Nuo	nonNuo		Nucleus ID	Total	Nuo	nonNuo		Nucleus ID	Total	Nuo	nonNuo		Nucleus ID	Total	Nuo	nonNuo		Nucleus ID	Total	Nuo	nonNuo		Nucleus ID	Total	Nuo	nonNuo		Nucleus ID	Total	Nuo	nonNuo		Nucleus ID	Total	Nuo	nonNuo		Nucleus ID	Total	Nuo	nonNuo
	10028	0	0	0		10030	1	1	0		10316	3	1	2		10118	1	1	0		12692	1	1	0		12532	2	1	1		4207	2	0	2		4980	1	1	0		10118	1	1	0		10919	1	0	1
	10007	2	2	0		10002	1	0	1		10366	2	2	0		10890	0	0	0		12531	2	1	1		12694	1	1	0		4991	0	0	0		5127	2	1	1		10313	0	0	0		10923	1	0	1
	10012	3	2	1		10033	2	2	0		10923	1	0	1		10311	0	0	0		12676	1	1	0		12536	1	1	0		5125	1	1	0		4351	1	0	1		10126	2	1	1		10842	1	1	0
	10035	1	0	1		10031	2	0	2		10123	3	2	1		10922	2	1	1		12690	3	1	2		12534	3	1	2		4990	1	1	0		4641	4	2	2		10125	3	0	3		10123	3	2	1
	10029	2	2	0		10016	3	1	2		10842	1	1	0		10924	1	0	1		12680	3	1	2		12685	2	1	1		4526	2	2	0		4974	3	2	1		10893	5	2	3		10366	2	2	0
	10005	1	0	1		10003	1	0	1		10920	2	2	0		10125	3	0	3		12677	1	1	0		12691	2	1	1		5126	3	1	2		4107	1	1	0		10308	1	1	0		10306	3	1	2
	10017	1	0	1		10036	1	0	1		10379	2	1	1		10893	5	2	3		12525	0	0	0		12681	2	1	1		4646	1	1	0		4889	2	1	1		10309	3	0	3		10871	2	1	1
	10013	2	2	0		10000	1	0	1		10314	1	1	0		10892	0	0	0		11967	2	1	1		12682	1	1	0		4060	1	1	0		4198	0	0	0		10311	0	0	0		10924	1	0	1
	10022	3	1	2		10024	2	2	0		10919	1	0	1		10120	1	0	1		12678	2	1	1		11968	2	1	1		4895	2	1	1		4981	2	1	1		10921	0	0	0		10319	1	1	0
	10034	1	1	0		10043	1	0	1		10320	2	1	1		10309	3	0	3		12693	1	1	0		12686	0	0	0		4644	3	1	2		4191	1	1	0		10922	2	1	1		10314	1	1	0
	10021	0	0	0		10032	3	2	1		10126	2	1	1		10871	2	1	1		12530	0	0	0		11969	0	0	0		4531	2	1	1		4643	5	2	3		10916	1	1	0		10920	2	2	0
	10011	1	1	0		10019	1	1	0		10313	0	0	0		10315	1	0	1		12675	1	0	1		12695	1	1	0		4896	2	0	2		4638	3	3	0		10316	3	1	2		10315	1	0	1
	10014	4	2	2		10009	1	1	0		10921	0	0	0		10390	1	0	1		12689	1	1	0		12528	1	1	0		4972	1	1	0		4982	0	0	0		10390	1	0	1		10320	2	1	1
	10041	3	0	3		10018	0	0	0		10319	1	1	0		10124	1	1	0		12524	3	1	2		12674	0	0	0		Avg	1.61538	0.846154	0.769231		3811	3	1	2		10120	1	0	1		10312	0	0	0
	10001	1	0	1		10042	3	1	2		10916	1	1	0		10306	3	1	2		12535	1	0	1		12526	2	1	1							Avg	2	1.14286	0.857143		10379	2	1	1		10124	1	1	0
	10015	1	1	0		10010	1	0	1		10312	0	0	0		10308	1	1	0		12673	2	0	2		12683	3	0	3												10890	0	0	0		Avg	1.46667	0.866667	0.6
	Avg	1.625	0.875	0.75		Avg	1.5	0.6875	0.8125		Avg	1.375	0.875	0.5		Avg	1.5625	0.5	1.0625		12684	1	1	0		12527	1	1	0												Avg	1.5625	0.5625	1
																					Avg	1.47059	0.705882	0.764706		Avg	1.41176	0.764706	0.647059
Fig. 4a	The data is calculated from each repeat shown in Fig.3b-d and Fig. 4a raw data.
Number of indicated	Nuo-PBs
PBs per nucleus		CC1-PB		CC2-PB		CC3-PB		CC4-PB		CC5-PB		nC-PB
	Repeats	16 °C	27 °C	16 °C	27 °C	16 °C	27 °C	16 °C	27 °C	16 °C	27 °C	16 °C	27 °C
	1	0.0769231	0.133333	0.5	0.272727	0.428571	0.142857	0.75	0.230769	0.0666667	0.235294	1.71429	0.875
	2	0.0714286	0.2	0.428571	0.272727	0.285714	0.142857	0.666667	0.384615	0.0666667	0.176471	1.23077	0.6875
	3	0.117647	0.0625	0.45	0.4375	0.2	0.133333	0.4375	0.294118	0.277778	0.125	0.9375	0.875
	4	0.1875	0.0625	0.5	0.466667	0.1875	0.266667	0.470588	0.411765	0.166667	0.0625	0.933333	0.5
	5		0.125	0.411765	0.4375	0.1875	0.3125	0.529412	0.333333		0.125	0.875	0.705882
	6		0.3125	0.388889	0.5625	0.125	0.333333	0.588235	0.466667		0.25	1.3125	0.764706
	7			0.470588		0.105263		0.8	0.461538			1.15789	0.846154
	8			0.588235		0.25		0.714286	0.428571			1.15	1.14286
	9											1.15	0.5625
	10											0.95	0.866667
	11
	12
	13
	14
	15
	16
	Avg	0.113375	0.149306	0.467256	0.40827	0.221194	0.221925	0.619586	0.376422	0.144444	0.162377	1.14113	0.782627
	s.e.	0.0267722	0.0387809	0.0222832	0.0467795	0.0362065	0.0378459	0.0472855	0.0296618	0.0503077	0.0294181	0.0787647	0.0578814
	p value	0.516126		0.239522		0.98926		0.000657941		0.749096		0.00176081
	% of reduction	-31.6922		12.6239		-0.330477		39.2462		-12.4152		31.4164
	nonNuo-PBs
		CC1-PB		CC2-PB		CC3-PB		CC4-PB		CC5-PB		nC-PB
	Repeats	16 °C	27 °C	16 °C	27 °C	16 °C	27 °C	16 °C	27 °C	16 °C	27 °C	16 °C	27 °C
	1	0.461538	0.0666667	0.357143	0	0.214286	0.0714286	0.0833333	0.0769231	0.266667	0.117647	1.07143	0.75
	2	0.357143	0.0666667	0.357143	0	0.285714	0	0.0833333	0	0.333333	0.117647	0.923077	0.8125
	3	0.411765	0.125	0.2	0.0625	0.266667	0.2	0.125	0	0.333333	0.3125	0.9375	0.5
	4	0.3125	0.1875	0.2	0.133333	0.25	0.0666667	0.117647	0	0.388889	0.25	0.866667	1.0625
	5		0.125	0.235294	0.25	0.3125	0.125	0.117647	0		0.1875	0.875	0.764706
	6		0.1875	0.444444	0.125	0.25	0.133333	0.0588235	0.0666667		0.1875	0.8125	0.647059
	7			0.294118		0.315789		0.0666667	0			0.894737	0.769231
	8			0.235294		0.25		0.0714286	0			0.95	0.857143
	9											1	1
	10											0.75	0.6
	11
	12
	13
	14
	15
	16
	Avg	0.385737	0.126389	0.29043	0.0951389	0.26812	0.0994048	0.0904849	0.0179487	0.330556	0.195466	0.908091	0.776314
	s.e.	0.0324096	0.0220654	0.0313592	0.0389447	0.0122742	0.0280841	0.00916324	0.0117901	0.025	0.0310427	0.0288852	0.0542423
	p value	0.000125911		0.00192794		5.84443e-05		0.00025358		0.0146175		0.0459089
	% of reduction	67.2344		67.242		62.9252		80.1639		40.8675		14.5114
Fig. 4b-c	Raw data of the number of CC-PB and nC-PB in the nuclei containing one Nuo-PB or nonNuo-PB in 4-d-old PBC grown under 10 µmol m-2 s-1 R light at 27oC.
	Nuclei with one Nuo-PB
	Group I	Nucleus ID	CC-PB	nC-PB		Nucleus ID	CC-PB	nC-PB		Nucleus ID	CC-PB	nC-PB		Nucleus ID	CC-PB	nC-PB		Nucleus ID	CC-PB	nC-PB		Nucleus ID	CC-PB	nC-PB
		5576	0	1		5466	0	1		10028	1	0		10030	0	1		10923	1	0		10311	1	0
		4991	0	1		5477	0	1		10035	1	0		10031	1	0		10314	0	1		10924	1	0
		5583	0	1		5134	0	1		10005	1	0		10016	0	1		10919	1	0		10120	1	0
		5116	0	1		5578	1	0		10001	1	0		10000	1	0		10126	0	1		10309	1	0
		Total	0	4		Total	1	3		10015	0	1		10043	1	0		10313	1	0		10871	0	1
		%	0	100		%	25	75		Total	4	1		10018	1	0		10921	1	0		10315	1	0
										%	80	20		10042	0	1		10319	0	1		10390	1	0
														Total	4	3		10916	0	1		10308	0	1
														%	57.1429	42.8571		10312	1	0		Total	6	2
																		Total	5	4		%	75	25
																		%	55.5556	44.4444
	Group II	Nucleus ID	CC-PB	nC-PB		Nucleus ID	CC-PB	nC-PB		Nucleus ID	CC-PB	nC-PB		Nucleus ID	CC-PB	nC-PB		Nucleus ID	CC-PB	nC-PB		Nucleus ID	CC-PB	nC-PB
		5606-2	0	1		8195	1	0		9105	0	1		9150	0	1		10099	0	1		10304	1	0
		5595	1	0		8347	1	0		9109	0	1		9131	1	0		10101	1	0		12715	0	1
		5589	0	1		5602	0	1		9149	0	1		9124	0	1		10303	1	0		10098	1	0
		8343	1	0		8130	1	0		9137	0	1		9115	1	0		12717	1	0		12710	1	0
		Total	2	2		8344	0	1		9148	1	0		9097	0	1		10282	1	0		10096	1	0
		%	50	50		Total	3	2		9133	1	0		9114	1	0		Total	4	1		10094	1	0
						%	60	40		9106	1	0		9113	1	0		%	80	20		10095	0	1
										9125	1	0		9129	1	0						10269	1	0
										Total	4	4		9132	1	0						Total	6	2
										%	50	50		Total	6	3						%	75	25
														%	66.6667	33.3333
	Group III	Nucleus ID	CC-PB	nC-PB		Nucleus ID	CC-PB	nC-PB		Nucleus ID	CC-PB	nC-PB		Nucleus ID	CC-PB	nC-PB		Nucleus ID	CC-PB	nC-PB		Nucleus ID	CC-PB	nC-PB
		8031	1	0		8095	1	0		10128	0	1		10129	1	0		10313	1	0		10919	1	0
		7945	1	0		8029	0	1		10142	1	0		10145	1	0		10126	0	1		10923	1	0
		8026	1	0		8027	1	0		10095	1	0		10116	1	0		10308	0	1		10871	0	1
		7940	0	1		8022	1	0		10113	1	0		10108	1	0		10309	1	0		10924	1	0
		8017	1	0		7956	0	1		10122	1	0		Total	4	0		10311	1	0		10319	0	1
		7951	1	0		7939	0	1		10118	0	1		%	100	0		10921	1	0		10314	0	1
		8020	1	0		7954	0	1		10100	0	1						10916	0	1		10315	1	0
		7950	0	1		Total	3	4		10096	1	0						10390	1	0		10312	1	0
		Total	6	2		%	42.8571	57.1429		Total	5	3						10120	1	0		Total	5	3
		%	75	25						%	62.5	37.5						Total	6	3		%	62.5	37.5
																		%	66.6667	33.3333
	Group IV	Nucleus ID	CC-PB	nC-PB		Nucleus ID	CC-PB	nC-PB		Nucleus ID	CC-PB	nC-PB		Nucleus ID	CC-PB	nC-PB		Nucleus ID	CC-PB	nC-PB		Nucleus ID	CC-PB	nC-PB		Nucleus ID	CC-PB	nC-PB		Nucleus ID	CC-PB	nC-PB
		12448	0	1		12440	0	1		12692	0	1		12534	0	1		9090	1	0		9123	0	1		4207	1	0		4351	1	0
		12425	0	1		12433	0	1		12531	0	1		12691	0	1		9112	0	1		9116	1	0		5126	0	1		4889	0	1
		12441	0	1		12456	1	0		12676	0	1		12682	0	1		9115	1	0		9094	1	0		4644	0	1		4198	1	0
		12452	1	0		11966	1	0		12690	0	1		12695	0	1		9126	1	0		9089	1	0		Total	1	2		Total	2	1
		12427	0	1		12445	0	1		12677	0	1		12674	1	0		9100	1	0		9098	1	0		%	33.3333	66.6667		%	66.6667	33.3333
		12449	0	1		12443	1	0		12525	1	0		12526	0	1		9105	0	1		9128	1	0
		12447	0	1		Total	3	3		12530	1	0		Total	1	5		9108	1	0		Total	5	1
		12451	1	0		%	50	50		12675	1	0		%	16.6667	83.3333		9091	1	0		%	83.3333	16.6667
		Total	2	6						12689	0	1						9111	1	0
		%	25	75						12524	0	1						9113	0	1
										12535	1	0						Total	7	3
										12673	1	0						%	70	30
										12684	0	1
										Total	5	8
										%	38.4615	61.5385
	Group V	Nucleus ID	CC-PB	nC-PB		Nucleus ID	CC-PB	nC-PB		Nucleus ID	CC-PB	nC-PB		Nucleus ID	CC-PB	nC-PB		Nucleus ID	CC-PB	nC-PB		Nucleus ID	CC-PB	nC-PB
		6746	1	0		6740	0	1		9926	0	1		9943	1	0		10101	1	0		10094	1	0
		6735	1	0		6727	1	0		9634	1	0		9924	0	1		10096	1	0		10303	1	0
		6717	0	1		7555	1	0		9637	1	0		9937	1	0		12717	1	0		10099	0	1
		6494	0	1		6502	0	1		9640	1	0		9635	0	1		10098	1	0		10269	1	0
		6718	0	1		6715	0	1		9952	1	0		9925	1	0		10095	0	1		12710	1	0
		6736	1	0		6579	0	1		9643	1	0		9949	0	1		10282	1	0		10304	1	0
		6565	1	0		6625	1	0		Total	5	1		9953	1	0		Total	5	1		12715	0	1
		7534	1	0		6567	1	0		%	83.3333	16.6667		Total	4	3		%	83.3333	16.6667		Total	5	2
		Total	5	3		Total	4	4						%	57.1429	42.8571						%	71.4286	28.5714
		%	62.5	37.5		%	50	50
	Nuclei with one nonNuo-PB
	Group I	Nucleus ID	CC-PB	nC-PB		Nucleus ID	CC-PB	nC-PB		Nucleus ID	CC-PB	nC-PB		Nucleus ID	CC-PB	nC-PB		Nucleus ID	CC-PB	nC-PB		Nucleus ID	CC-PB	nC-PB
		5576	0	1		5134	0	1		10028	1	0		10030	1	0		10366	1	0		10924	0	1
		5116	1	0		5578	1	0		10005	0	1		10043	0	1		10923	0	1		10120	0	1
		5478	1	0		5126	0	1		10015	1	0		10018	1	0		10919	0	1		10922	0	1
		5581	0	1		5468	0	1		10012	0	1		10033	1	0		10921	1	0		10118	1	0
		4984	1	0		5475	1	0		10017	0	1		10003	0	1		10312	1	0		Total	1	3
		5470	0	1		5479	0	1		10011	1	0		10036	0	1		Total	3	2		%	25	75
		5124	0	1		Total	2	4		Total	3	3		10032	0	1		%	60	40
		5481	1	0		%	33.3333	66.6667		%	50	50		10019	1	0
		4990	0	1										10009	1	0
		5125	0	1										10010	0	1
		Total	4	6										10024	1	0
		%	40	60										Total	6	5
														%	54.5455	45.4545
	Group II	Nucleus ID	CC-PB	nC-PB		Nucleus ID	CC-PB	nC-PB		Nucleus ID	CC-PB	nC-PB		Nucleus ID	CC-PB	nC-PB		Nucleus ID	CC-PB	nC-PB		Nucleus ID	CC-PB	nC-PB
		5589	0	1		8347	1	0		9105	0	1		9115	1	0		10099	1	0		12710	0	1
		8343	1	0		5587	0	1		9149	0	1		9097	0	1		10268	1	0		10094	1	0
		8137	0	1		8340	1	0		9133	0	1		9129	1	0		10275	0	1		10276	1	0
		5591	0	1		8341	0	1		9101	0	1		9112	0	1		10102	1	0		10278	0	1
		8339	0	1		8129	0	1		9108	1	0		9128	0	1		12711	1	0		10272	1	0
		Total	1	4		Total	2	3		9134	0	1		Total	2	3		12714	1	0		11692	1	0
		%	20	80		%	40	60		Total	1	5		%	40	60		10273	0	1		10277	1	0
										%	16.6667	83.3333						Total	5	2		12707	0	1
																		%	71.4286	28.5714		Total	5	3
																						%	62.5	37.5
	Group III	Nucleus ID	CC-PB	nC-PB		Nucleus ID	CC-PB	nC-PB		Nucleus ID	CC-PB	nC-PB		Nucleus ID	CC-PB	nC-PB		Nucleus ID	CC-PB	nC-PB		Nucleus ID	CC-PB	nC-PB
		7944	1	0		8095	1	0		10142	1	0		10108	1	0		10921	1	0		10919	0	1
		8092	1	0		8027	0	1		10122	1	0		10107	0	1		10120	0	1		10923	0	1
		8015	0	1		7939	0	1		10138	0	1		10127	0	1		10118	1	0		10924	0	1
		7940	1	0		7954	0	1		10136	1	0		10133	0	1		10922	0	1		10312	1	0
		Total	3	1		7952	0	1		10125	1	0		Total	1	3		10379	0	1		10842	1	0
		%	75	25		8100	0	1		Total	4	1		%	25	75		Total	2	3		10366	1	0
						8018	0	1		%	80	20						%	40	60		10920	1	0
						8024	1	0														Total	4	3
						Total	2	6														%	57.1429	42.8571
						%	25	75
	Group IV	Nucleus ID	CC-PB	nC-PB		Nucleus ID	CC-PB	nC-PB		Nucleus ID	CC-PB	nC-PB		Nucleus ID	CC-PB	nC-PB		Nucleus ID	CC-PB	nC-PB		Nucleus ID	CC-PB	nC-PB		Nucleus ID	CC-PB	nC-PB		Nucleus ID	CC-PB	nC-PB
		12448	0	1		12456	0	1		12692	1	0		12691	0	1		9108	0	1		9116	1	0		4991	1	0		4351	0	1
		12452	0	1		12443	0	1		12531	0	1		12532	0	1		9111	0	1		9089	1	0		4531	0	1		4974	0	1
		12427	0	1		12442	0	1		12676	1	0		12536	1	0		9113	1	0		9128	1	0		4972	1	0		4107	1	0
		12447	0	1		12438	1	0		12677	1	0		12685	0	1		9103	0	1		9107	1	0		Total	2	1		4191	1	0
		12451	0	1		12431	1	0		12530	1	0		12681	0	1		9099	0	1		9101	1	0		%	66.6667	33.3333		4638	1	0
		12454	0	1		12432	0	1		12675	0	1		11969	1	0		9110	0	1		Total	5	0						Total	3	2
		12450	0	1		Total	2	4		12689	1	0		11968	0	1		9122	1	0		%	100	0						%	60	40
		12437	0	1		%	33.3333	66.6667		12535	0	1		Total	2	5		Total	2	5
		Total	0	8						12684	1	0		%	28.5714	71.4286		%	28.5714	71.4286
		%	0	100						11967	0	1
										Total	6	4
										%	60	40
	Group V	Nucleus ID	CC-PB	nC-PB		Nucleus ID	CC-PB	nC-PB		Nucleus ID	CC-PB	nC-PB		Nucleus ID	CC-PB	nC-PB		Nucleus ID	CC-PB	nC-PB		Nucleus ID	CC-PB	nC-PB
		6717	0	1		6740	1	0		9926	1	0		9924	1	0		10276	1	0		10094	1	0
		6718	1	0		6727	0	1		9952	1	0		9937	1	0		12711	1	0		10099	1	0
		7533	1	0		7555	1	0		9643	1	0		9925	1	0		10272	1	0		12710	0	1
		7554	0	1		6502	1	0		9939	0	1		9947	1	0		10268	1	0		10275	0	1
		6732	1	0		6503	0	1		9633	1	0		9644	0	1		11692	1	0		10278	0	1
		7531	0	1		6738	0	1		Total	4	1		Total	4	1		10102	1	0		10273	0	1
		Total	3	3		6635	1	0		%	80	20		%	80	20		10277	1	0		12714	1	0
		%	50	50		6649	0	1										12707	0	1		Total	3	4
						7537	1	0										Total	7	1		%	42.8571	57.1429
						7560	0	1										%	87.5	12.5
						6619	0	1
						Total	5	6
						%	45.4545	54.5455
Fig. 4b	The data is calculated from each group shown in Fig. 4c-d raw data.
Proportions of	Group	CC-PB	nC-PB
CC-PB or nC-PB in	I	48.7831	51.2169
nuclei containing one Nuo-PB	II	63.6111	36.3889
	III	68.254	31.746
	IV	47.9327	52.0673
	V	67.9563	32.0437
	Avg	59.3074	40.6926
	s.e.	4.54705	4.54705
Fig. 4c	The data is calculated from each group shown in Fig. 4c-d raw data.
Proportions of	Group	CC-PB	nC-PB
CC-PB or nC-PB in	I	43.8131	56.1869
nuclei containing one nonNuo-PB	II	41.7659	58.2341
	III	50.3571	49.6429
	IV	47.1429	52.8571
	V	64.3019	35.6981
	Avg	49.4762	50.5238
	s.e.	3.98461	3.98461

## Sheet: Sup Fig.1
Source Data Supplementary Figure 1
Sup. Fig. 1b	Raw data of the number of KEE7 foci in cotyledon pavement cell nuclei from 4-d-old PBC grown under 10 µmol m-2 s-1 R light at 16oC.
	Repeat 1		Repeat 2		Repeat 3		Repeat 4		Repeat 5		Repeat 6
	Nucleus ID	KEE7 foci	Nucleus ID	KEE7#	Nucleus ID	KEE7#	Nucleus ID	KEE7#	Nucleus ID	KEE7#	Nucleus ID	KEE7#
	9308	2	9307	2	10613	2	10612	2	10089	2	9981	2
	9312	2	9310	1	10614	2	10615	2	10090	2	10086	2
	9314	1	9316	1	10618	2	10616	2	10091	2	10087	2
	9318	2	9634	2	10620	2	10617	2	10092	3	10088	2
	9614	2	9636	2	10626	2	10621	2	10093	2	10094	2
	9633	3	9637	2	10627	2	10622	2	10095	2	10097	2
	9635	1	9639	2	10628	1	10623	1	10096	2	10098	2
	9640	1	9643	2	10630	2	10624	2	10099	2	10101	2
	9642	2	10070	2	10631	2	10625	2	10100	2	10107	1
	9644	2	10071	2	10632	2	10629	2	10102	2	10108	2
	9671	2	10075	2	10634	2	10633	1	10103	2	10109	1
	9673	2	10076	2	10635	2	10638	2	10104	2	10117	2
	9675	2	10077	2	10639	2	10642	2	10105	2	10118	1
	10069	2	10078	2	10640	2	10643	2	10106	2	10119	2
	10081	2	10080	2	10641	2	10644	2	10122	2	10120	2
	10084	2	10493	2	10647	1	10649	1	10123	2	10124	2
	10494	2	10495	2	10648	2	10650	2	10126	2	10125	2
	10496	2	10497	2	10652	2	10651	2	10129	2	10127	2
									10130	2	10128	1
									10132	2	10131	2
Sup. Fig. 1b	The data is calculated from each repeats shown in Sup. Fig. 1b raw data.
Percentage of nuclei		Number of KEE7 foci
containing zero to three	Repeats	N=1	N=2	N=3
KEE7 signals	1	16.6667	77.7778	5.55556
	2	11.1111	88.8889	0
	3	11.1111	88.8889	0
	4	16.6667	83.3333	0
	5	0	95	5
	6	20	80	0
	Avg	12.5926	85.6481	1.75926
	s.e.	2.89269	2.631	1.11496
